# Supplementary material for: Into the spotlight: A spatial study of potentially underreported leptospirosis among dengue-negative patients in São Paulo city, Brazil
Source: PLoS Negl Trop Dis. 2025 Mar 5;19(3):e0012888. doi: 10.1371/journal.pntd.0012888 (PMC11922267; doi:10.1371/journal.pntd.0012888)
Supplement: S2 Table — This table includes the raw data used in the analyses of the study, limited to the data permissible for sharing in compliance with the Brazilian General Data Protection Law (Lei Geral de Proteção de Dados - LGPD). (XLSX) [file pntd.0012888.s002.xlsx]

## Sheet: DengueNegative
ID	ELISA	MAT	Sex	Age	Administrative districts	UDH	Municipality	IDHM	IDHM_E	IDHM_L	IDHM_R	areas at risk of flooding	forest conservation units	slum areas	irregular settlements	slums undergoing the urbanization process	urban or rural area
1	Negative		M	22	ITAIM PAULISTA	Fazenda Itaim : Fábrica de Cultura	Săo Paulo (SP)	0.691	0.663	0.762	0.653	0	0	0	0	0	2
2	Negative		F	2	ITAIM PAULISTA	Fazenda Itaim : Fábrica de Cultura	Săo Paulo (SP)	0.691	0.663	0.762	0.653	0	0	0	0	0	2
3	Negative		M	13	ITAIM PAULISTA	Fazenda Itaim : Fábrica de Cultura	Săo Paulo (SP)	0.691	0.663	0.762	0.653	0	0	0	0	0	2
4	Negative		M	35	ITAIM PAULISTA	Jardim das Oliveiras : E.E. Antônio de Pádua Vieira	Săo Paulo (SP)	0.721	0.677	0.813	0.682	0	0	0	0	0	2
5	Negative		M	34	ITAIM PAULISTA	Fazenda Itaim : Fábrica de Cultura	Săo Paulo (SP)	0.691	0.663	0.762	0.653	0	0	0	1	0	2
6	Negative		F	28	ITAIM PAULISTA	Fazenda Itaim : Fábrica de Cultura	Săo Paulo (SP)	0.691	0.663	0.762	0.653	0	0	0	1	0	2
7	Negative		M	23	ITAIM PAULISTA	Fazenda Itaim : Fábrica de Cultura	Săo Paulo (SP)	0.691	0.663	0.762	0.653	0	0	0	1	0	2
8	Negative		M	13	ITAIM PAULISTA	Jardim das Oliveiras : E.E. Antônio de Pádua Vieira	Săo Paulo (SP)	0.721	0.677	0.813	0.682	0	0	0	0	0	2
9	Negative		M	29	ITAIM PAULISTA	Jardim das Oliveiras : E.E. Antônio de Pádua Vieira	Săo Paulo (SP)	0.721	0.677	0.813	0.682	0	0	0	0	0	2
10	Negative		F	47	ITAIM PAULISTA	Das Meliunas	Săo Paulo (SP)	0.653	0.595	0.741	0.632	0	0	0	1	0	2
11	Negative		M	55	ITAIM PAULISTA	Jardim Das Oliveiras : Escola Estadual Professor Joăo Prado Margarido / Escola Estadual Jardim Das Oliveiras II	Săo Paulo (SP)	0.736	0.703	0.822	0.69	0	0	0	0	0	2
12	Negative		M	30	ITAIM PAULISTA	Jardim das Oliveiras : E.E. Antônio de Pádua Vieira	Săo Paulo (SP)	0.721	0.677	0.813	0.682	0	0	0	1	0	2
13	Negative		F	19	ITAIM PAULISTA	Jardim das Oliveiras : E.E. Antônio de Pádua Vieira	Săo Paulo (SP)	0.721	0.677	0.813	0.682	0	0	0	1	0	2
14	Negative		F	36	ITAIM PAULISTA	Fazenda Itaim : Hospital Ceu	Săo Paulo (SP)	0.695	0.683	0.757	0.65	0	0	0	1	0	2
15	Negative		M	16	ITAIM PAULISTA	Fazenda Itaim : Hospital Ceu	Săo Paulo (SP)	0.695	0.683	0.757	0.65	0	0	0	1	0	2
16	Negative		F	23	ITAIM PAULISTA	Jardim das Oliveiras : E.E. Antônio de Pádua Vieira	Săo Paulo (SP)	0.721	0.677	0.813	0.682	0	0	0	1	0	2
17	Negative		F	11	ITAIM PAULISTA	Fazenda Itaim : Hospital Ceu	Săo Paulo (SP)	0.695	0.683	0.757	0.65	0	0	0	1	0	2
18	Negative		F	57	ITAIM PAULISTA	Jardim das Oliveiras : E.E. Antônio de Pádua Vieira	Săo Paulo (SP)	0.721	0.677	0.813	0.682	0	0	0	1	0	2
19	Negative		F	15	ITAIM PAULISTA	Fazenda Itaim : Rua Manuel Rodrigues Santiago / Rua Sergio Hingst	Săo Paulo (SP)	0.653	0.595	0.741	0.632	0	0	0	1	0	2
20	Negative		M	33	JARDIM HELENA	Jardim Romano	Săo Paulo (SP)	0.712	0.652	0.813	0.682	0	0	0	0	0	2
21	Negative		F	16	JARDIM HELENA	Jardim Romano	Săo Paulo (SP)	0.712	0.652	0.813	0.682	0	0	0	0	0	2
22	Negative		F	61	ITAIM PAULISTA	Jardim Das Oliveiras : Escola Estadual Professor Joăo Prado Margarido / Escola Estadual Jardim Das Oliveiras II	Săo Paulo (SP)	0.736	0.703	0.822	0.69	0	0	0	0	0	2
23	Negative		F	12	JARDIM HELENA	Jardim Romano	Săo Paulo (SP)	0.712	0.652	0.813	0.682	0	0	0	0	0	2
24	Negative		F	11	ITAIM PAULISTA	Fazenda Itaim : Escola Estadual Soldado Eder Bernardes Dos Santos / Escola Estadual Professor Renato Dias de Araújo / Escola Municipal de Ensino Fundamental Sud Menucci / Posto Avançado da Polícia Florestal e de Mananciais	Săo Paulo (SP)	0.691	0.663	0.762	0.653	0	0	0	1	0	2
25	Negative		F	29	ITAIM PAULISTA	Fazenda Itaim : Hospital Ceu	Săo Paulo (SP)	0.695	0.683	0.757	0.65	0	0	0	1	0	2
26	Positive	Negative	M	56	CIDADE TIRADENTES	Cidade Tiradentes : Escola Estadual Cesar Donato Calabrez	Săo Paulo (SP)	0.633	0.556	0.737	0.618	0	0	0	1	0
27	Negative		M	6	ITAIM PAULISTA	Fazenda Itaim : Rua Manuel Rodrigues Santiago / Rua Sergio Hingst	Săo Paulo (SP)	0.653	0.595	0.741	0.632	0	0	0	1	0	2
28	Negative		F	24	VILA CURUCA	Jardim das Oliveiras : E.E. Antônio de Pádua Vieira	Săo Paulo (SP)	0.721	0.677	0.813	0.682	0	0	0	0	0	2
29	Negative		M	5	ITAIM PAULISTA	Jardim Das Oliveiras : Escola Estadual Professor Joăo Prado Margarido / Escola Estadual Jardim Das Oliveiras II	Săo Paulo (SP)	0.736	0.703	0.822	0.69	0	0	0	0	0	2
30	Negative		F	30	ITAIM PAULISTA	Fazenda Itaim : Escola Estadual Soldado Eder Bernardes Dos Santos / Escola Estadual Professor Renato Dias de Araújo / Escola Municipal de Ensino Fundamental Sud Menucci / Posto Avançado da Polícia Florestal e de Mananciais	Săo Paulo (SP)	0.691	0.663	0.762	0.653	0	0	0	1	0	2
31	Positive	Negative	F	26	ITAIM PAULISTA	Jardim Das Oliveiras : Escola Estadual Professor Joăo Prado Margarido / Escola Estadual Jardim Das Oliveiras II	Săo Paulo (SP)	0.736	0.703	0.822	0.69	0	0	0	0	0	2
32	Negative		M	25	ITAIM PAULISTA	Jardim das Oliveiras : Rua José Lemos Matos / Av.Bandeira de Goitacases	Săo Paulo (SP)	0.653	0.595	0.741	0.632	0	0	1	0	0	2
33	Negative		M	32	ITAIM PAULISTA	Fazenda Itaim : Hospital Ceu	Săo Paulo (SP)	0.695	0.683	0.757	0.65	0	0	0	1	0	2
34	Negative		M	40	CIDADE TIRADENTES	Cidade Tiradentes : Escola Estadual Cesar Donato Calabrez	Săo Paulo (SP)	0.633	0.556	0.737	0.618	0	0	0	0	0	2
35	Negative		M	35	ITAIM PAULISTA	Jardim das Oliveiras : E.E. Antônio de Pádua Vieira	Săo Paulo (SP)	0.721	0.677	0.813	0.682	0	0	0	0	0	2
36	Negative		F	68	CIDADE TIRADENTES	Cidade Tiradentes : Escola Estadual Cesar Donato Calabrez	Săo Paulo (SP)	0.633	0.556	0.737	0.618	0	0	0	0	0	2
37	Negative		M	37	ITAIM PAULISTA	Fazenda Itaim : Hospital Ceu	Săo Paulo (SP)	0.695	0.683	0.757	0.65	0	0	0	1	0	2
38	Negative		F	26	SITIO CENCEICAO	Cidade Tiradentes : Escola Estadual Cesar Donato Calabrez	Săo Paulo (SP)	0.633	0.556	0.737	0.618	0	0	0	0	0	2
39	Negative		F	2	CIDADE TIRADENTES	Cidade Tiradentes : Escola Estadual Cesar Donato Calabrez	Săo Paulo (SP)	0.633	0.556	0.737	0.618	0	0	0	1	0	2
40	Negative		F	30	ITAIM PAULISTA	Jardim Das Oliveiras : Escola Estadual Professor Joăo Prado Margarido / Escola Estadual Jardim Das Oliveiras II	Săo Paulo (SP)	0.736	0.703	0.822	0.69	0	0	0	0	0	2
41	Negative		M	14	ITAIM PAULISTA	Fazenda Itaim : Hospital Ceu	Săo Paulo (SP)	0.695	0.683	0.757	0.65	0	0	0	1	0	2
42	Negative		F	26	CIDADE TIRADENTES	Cidade Tiradentes : Escola Estadual Cesar Donato Calabrez	Săo Paulo (SP)	0.633	0.556	0.737	0.618	0	0	0	1	0	2
43	Negative		M	20	ITAIM PAULISTA	Jardim das Oliveiras : E.E. Professor Joăo Batista Vilanova Artigas	Săo Paulo (SP)	0.721	0.677	0.813	0.682	0	0	0	1	0	2
44	Positive	Negative	M	48	ITAIM PAULISTA	Fazenda Itaim : Hospital Ceu	Săo Paulo (SP)	0.695	0.683	0.757	0.65	0	0	0	0	0	2
45	Negative		M	16	CIDADE TIRADENTES	Cidade Tiradentes : Escola Estadual Cesar Donato Calabrez	Săo Paulo (SP)	0.633	0.556	0.737	0.618	0	0	0	0	0	2
46	Negative		F	4	ITAIM PAULISTA	Fazenda Itaim : Hospital Ceu	Săo Paulo (SP)	0.695	0.683	0.757	0.65	0	0	0	0	0	2
47	Negative		F	32	JARDIM HELENA	Jardim Romano	Săo Paulo (SP)	0.712	0.652	0.813	0.682	0	1	0	1	0	2
48	Negative		M	21	JARDIM HELENA	Jardim Romano	Săo Paulo (SP)	0.712	0.652	0.813	0.682	0	0	0	1	0	2
49	Negative		M	41	ITAIM PAULISTA	Fazenda Itaim : Hospital Ceu	Săo Paulo (SP)	0.695	0.683	0.757	0.65	0	0	0	0	0	2
50	Negative		M	20	ITAIM PAULISTA	Jardim das Oliveiras : E.E. Professor Joăo Batista Vilanova Artigas	Săo Paulo (SP)	0.721	0.677	0.813	0.682	0	0	0	1	0	2
51	Negative		F	22	CIDADE TIRADENTES	Cidade Tiradentes : Escola Estadual Cesar Donato Calabrez	Săo Paulo (SP)	0.633	0.556	0.737	0.618	0	0	0	1	0	2
52	Negative		M	16	ITAIM PAULISTA	Fazenda Itaim : Hospital Ceu	Săo Paulo (SP)	0.695	0.683	0.757	0.65	0	0	0	0	0	2
53	Negative		M	37	JARDIM HELENA	Jardim Romano	Săo Paulo (SP)	0.712	0.652	0.813	0.682	0	1	0	1	0	2
54	Positive	Negative	M	60	CIDADE TIRADENTES	Cidade Tiradentes : Rua Arne Ragner Enge / Rua Coutinho de Melo	Săo Paulo (SP)	0.73	0.694	0.819	0.684	0	0	0	1	0	2
55	Negative		M	19	ITAIM PAULISTA	Jardim Das Oliveiras : Escola Estadual Capităo Sérgio Paulo Muniz Pimenta	Săo Paulo (SP)	0.701	0.652	0.79	0.668	0	0	0	1	0	2
56	Negative		M	27	ITAIM PAULISTA	Jardim Das Oliveiras : Escola Estadual Professor Joăo Prado Margarido / Escola Estadual Jardim Das Oliveiras II	Săo Paulo (SP)	0.736	0.703	0.822	0.69	0	0	0	0	0	2
57	Negative		F	2	ITAIM PAULISTA	Jardim Das Oliveiras : Escola Estadual Professora Dulce Leite da Silva	Săo Paulo (SP)	0.789	0.757	0.863	0.751	0	0	0	1	0	2
58	Negative		M	30	CIDADE TIRADENTES	Cidade Tiradentes : Escola Estadual Oswaldo Gagliardi	Săo Paulo (SP)	0.633	0.556	0.737	0.618	0	0	0	0	0	2
59	Negative		F	27	ITAIM PAULISTA	Jardim Das Oliveiras : Estaçăo Jardim Romano	Săo Paulo (SP)	0.653	0.595	0.741	0.632	0	0	0	0	0	2
60	Negative		F	39	ITAIM PAULISTA	Jardim Das Oliveiras : Escola Estadual Professora Dulce Leite da Silva	Săo Paulo (SP)	0.789	0.757	0.863	0.751	0	0	0	0	0	2
61	Negative		F	18	LAJEADO	Fábrica Bandeirantes : Escola Municipal de Educaçăo Infantil Professor Wilson Reis Dos Santos / Escola Estadual Professor Breno Di Grado / Creche Lajeado Jardim Săo Jorge	Săo Paulo (SP)	0.668	0.619	0.749	0.643	0	0	0	1	0	2
62	Negative		M	17	ITAIM PAULISTA	Jardim das Oliveiras : E.E. Professor Joăo Batista Vilanova Artigas	Săo Paulo (SP)	0.721	0.677	0.813	0.682	0	0	0	1	0	2
63	Negative		F	58	ITAIM PAULISTA	Jardim das Oliveiras : E.E. Professor Joăo Batista Vilanova Artigas	Săo Paulo (SP)	0.721	0.677	0.813	0.682	0	0	0	1	0	2
64	Negative		M	45	ITAIM PAULISTA	Jardim Das Oliveiras : Hospital Organizaçăo Social de Saude Santa Marcelina	Săo Paulo (SP)	0.736	0.703	0.822	0.69	0	0	0	0	0	2
65	Negative		M	21	ITAIM PAULISTA	Jardim Das Oliveiras : Escola Municipal de Ensino Fundamental Professora Izabel Aparecida Cristovăo da Luz	Săo Paulo (SP)	0.691	0.663	0.762	0.653	0	0	0	1	0	2
66	Negative		F	35	LAJEADO	Fábrica Bandeirantes : Escola Municipal de Educaçăo Infantil Professor Wilson Reis Dos Santos / Escola Estadual Professor Breno Di Grado / Creche Lajeado Jardim Săo Jorge	Săo Paulo (SP)	0.668	0.619	0.749	0.643	0	0	0	0	0	2
67	Negative		F	35	LAJEADO	Fábrica Bandeirantes : Escola Municipal de Educaçăo Infantil Professor Wilson Reis Dos Santos / Escola Estadual Professor Breno Di Grado / Creche Lajeado Jardim Săo Jorge	Săo Paulo (SP)	0.668	0.619	0.749	0.643	0	0	0	0	0	2
68	Negative		F	43	ITAIM PAULISTA	Itaim Paulista	Săo Paulo (SP)	0.758	0.703	0.854	0.726	0	0	0	0	0	2
69	Negative		M	8	VILA YOLANDA	Cidade Tiradentes : Rua Arne Ragner Enge / Rua Coutinho de Melo	Săo Paulo (SP)	0.73	0.694	0.819	0.684	0	0	0	1	0	2
70	Negative		F	57	LAJEADO	Fábrica Bandeirantes : Escola Municipal de Educaçăo Infantil Professor Wilson Reis Dos Santos / Escola Estadual Professor Breno Di Grado / Creche Lajeado Jardim Săo Jorge	Săo Paulo (SP)	0.668	0.619	0.749	0.643	0	0	0	0	0	2
71	Negative		F	35	LAJEADO	Fábrica Bandeirantes : Escola Municipal de Educaçăo Infantil Professor Wilson Reis Dos Santos / Escola Estadual Professor Breno Di Grado / Creche Lajeado Jardim Săo Jorge	Săo Paulo (SP)	0.668	0.619	0.749	0.643	0	0	0	0	0	2
72	Negative		M	30	LAJEADO	Fábrica Bandeirantes : Escola Municipal de Educaçăo Fundamental Dias Gomes / Centro Educacional Unificado Lajeado / Escola Estadual Deputado Pedro Geraldo Costa	Săo Paulo (SP)	0.687	0.615	0.789	0.667	0	0	0	0	0
73	Negative		F	20	LAJEADO	Fábrica Bandeirantes : Escola Municipal de Educaçăo Infantil Professor Wilson Reis Dos Santos / Escola Estadual Professor Breno Di Grado / Creche Lajeado Jardim Săo Jorge	Săo Paulo (SP)	0.668	0.619	0.749	0.643	0	0	0	0	0	2
74	Negative		M	18	ITAIM PAULISTA	Fazenda Itaim : Escola Estadual Professor Alceu Guerner Gonzalez / Centro de Educaçăo Infantil Jardim Eva / Escola Estadual Professor Alceu Guerner Gonzalez	Săo Paulo (SP)	0.707	0.677	0.786	0.663	0	0	0	0	0	2
75	Negative		F	32	ITAIM PAULISTA	Fazenda Itaim : Escola Estadual Professor Alceu Guerner Gonzalez / Centro de Educaçăo Infantil Jardim Eva / Escola Estadual Professor Alceu Guerner Gonzalez	Săo Paulo (SP)	0.707	0.677	0.786	0.663	0	0	0	0	0	2
76	Negative		F	24	LAJEADO	Fábrica Bandeirantes : Escola Municipal de Educaçăo Infantil Professor Wilson Reis Dos Santos / Escola Estadual Professor Breno Di Grado / Creche Lajeado Jardim Săo Jorge	Săo Paulo (SP)	0.668	0.619	0.749	0.643	0	0	0	0	0	2
77	Negative		M	10	CIDADE TIRADENTES	Cidade Tiradentes : Escola Estadual Oswaldo Gagliardi	Săo Paulo (SP)	0.633	0.556	0.737	0.618	0	0	0	1	0	2
78	Negative		M	36	LAJEADO	Fábrica Bandeirantes : Escola Municipal de Educaçăo Fundamental Dias Gomes / Centro Educacional Unificado Lajeado / Escola Estadual Deputado Pedro Geraldo Costa	Săo Paulo (SP)	0.687	0.615	0.789	0.667	0	0	1	0	0	2
79	Negative		F	39	LAJEADO	Fábrica Bandeirantes : Escola Municipal de Educaçăo Fundamental Dias Gomes / Centro Educacional Unificado Lajeado / Escola Estadual Deputado Pedro Geraldo Costa	Săo Paulo (SP)	0.687	0.615	0.789	0.667	0	0	0	0	0	2
80	Negative		F	19	ITAIM PAULISTA	Jardim Das Oliveiras : Hospital Organizaçăo Social de Saude Santa Marcelina	Săo Paulo (SP)	0.736	0.703	0.822	0.69	0	0	0	0	0	2
81	Negative		F	41	ITAIM PAULISTA	Fazenda Itaim : Escola Estadual Professor Alceu Guerner Gonzalez / Centro de Educaçăo Infantil Jardim Eva / Escola Estadual Professor Alceu Guerner Gonzalez	Săo Paulo (SP)	0.707	0.677	0.786	0.663	0	0	0	0	0	2
82	Positive	Negative	F	18	LAJEADO	Fábrica Bandeirantes : Escola Municipal de Educaçăo Infantil Professor Wilson Reis Dos Santos / Escola Estadual Professor Breno Di Grado / Creche Lajeado Jardim Săo Jorge	Săo Paulo (SP)	0.668	0.619	0.749	0.643	0	0	0	0	0	2
83	Negative		F	41	CIDADE TIRADENTES	Cidade Tiradentes : Escola Estadual Cesar Donato Calabrez	Săo Paulo (SP)	0.633	0.556	0.737	0.618	0	0	0	1	0	2
84	Positive	Negative	M	39	CIDADE TIRADENTES	Cidade Tiradentes : Centro de Educaçăo Infantil Madre Paulina	Săo Paulo (SP)	0.73	0.694	0.819	0.684	0	0	0	0	0	2
85	Positive	Negative	F	40	ITAIM PAULISTA	Itaim Paulista	Săo Paulo (SP)	0.758	0.703	0.854	0.726	0	0	0	1	0	2
86	Negative		M	42	LAJEADO	Fábrica Bandeirantes : Escola Municipal de Educaçăo Infantil Professor Wilson Reis Dos Santos / Escola Estadual Professor Breno Di Grado / Creche Lajeado Jardim Săo Jorge	Săo Paulo (SP)	0.668	0.619	0.749	0.643	0	0	0	1	0	2
87	Negative		M	14	LAJEADO	Fábrica Bandeirantes : Escola Municipal de Educaçăo Infantil Professor Wilson Reis Dos Santos / Escola Estadual Professor Breno Di Grado / Creche Lajeado Jardim Săo Jorge	Săo Paulo (SP)	0.668	0.619	0.749	0.643	0	0	0	1	0	2
88	Negative		M	14	LAJEADO	Fábrica Bandeirantes : Escola Municipal de Educaçăo Infantil Professor Wilson Reis Dos Santos / Escola Estadual Professor Breno Di Grado / Creche Lajeado Jardim Săo Jorge	Săo Paulo (SP)	0.668	0.619	0.749	0.643	0	0	0	1	0	2
89	Negative		M	61	ITAIM PAULISTA	Itaim Paulista	Săo Paulo (SP)	0.758	0.703	0.854	0.726	0	0	0	1	0	2
90	Negative		M	6	LAJEADO	Fábrica Bandeirantes : Escola Municipal de Educaçăo Infantil Professor Wilson Reis Dos Santos / Escola Estadual Professor Breno Di Grado / Creche Lajeado Jardim Săo Jorge	Săo Paulo (SP)	0.668	0.619	0.749	0.643	0	0	0	0	0	2
91	Negative		M	53	JARDIM HELENA	Jardim Romano	Săo Paulo (SP)	0.712	0.652	0.813	0.682	0	0	0	0	0	2
92	Negative		F	43	JARDIM HELENA	Jardim Romano	Săo Paulo (SP)	0.712	0.652	0.813	0.682	0	0	0	0	0	2
93	Negative		M	36	LAJEADO	Fábrica Bandeirantes : Escola Municipal de Educaçăo Fundamental Dias Gomes / Centro Educacional Unificado Lajeado / Escola Estadual Deputado Pedro Geraldo Costa	Săo Paulo (SP)	0.687	0.615	0.789	0.667	0	0	0	0	0
94	Negative		M	72	ITAIM PAULISTA	Itaim Paulista	Săo Paulo (SP)	0.758	0.703	0.854	0.726	0	0	0	1	0	2
95	Negative		M	1	LAJEADO	Fábrica Bandeirantes : Escola Municipal de Educaçăo Fundamental Dias Gomes / Centro Educacional Unificado Lajeado / Escola Estadual Deputado Pedro Geraldo Costa	Săo Paulo (SP)	0.687	0.615	0.789	0.667	0	0	0	1	1	2
96	Negative		M	19	CIDADE TIRADENTES	Cidade Tiradentes : Escola Estadual Oswaldo Gagliardi	Săo Paulo (SP)	0.633	0.556	0.737	0.618	0	0	0	0	0	2
97	Negative		M	37	LAJEADO	Fábrica Bandeirantes : Escola Municipal de Educaçăo Fundamental Dias Gomes / Centro Educacional Unificado Lajeado / Escola Estadual Deputado Pedro Geraldo Costa	Săo Paulo (SP)	0.687	0.615	0.789	0.667	0	0	0	1	1	2
98	Negative		M	29	GUAIANASES	Fazenda Itaim : Escola Estadual Professor Alceu Guerner Gonzalez / Centro de Educaçăo Infantil Jardim Eva / Escola Estadual Professor Alceu Guerner Gonzalez	Săo Paulo (SP)	0.707	0.677	0.786	0.663	0	0	0	0	0	2
99	Negative		M	21	ITAIM PAULISTA	Jardim Das Oliveiras : Hospital Organizaçăo Social de Saude Santa Marcelina	Săo Paulo (SP)	0.736	0.703	0.822	0.69	0	0	0	0	0	2
100	Negative		F	25	CIDADE TIRADENTES	Cidade Tiradentes : Escola Municipal de Ensino Fundamental Aureliano Leite / Escola Municipal de Ensino Fundamental Professor Mailson Delane / Escola Municipal de Educaçăo Infantil Professor Raul Nemenz	Săo Paulo (SP)	0.73	0.694	0.819	0.684	0	0	0	0	0	2
101	Negative		F	21	GUAIANASES	Juscelino Kubitschek : Escola Estadual Professora Ernestina Del Buono Trama / Escola Técnica Guaianazes ( ETEC )	Săo Paulo (SP)	0.719	0.676	0.811	0.678	0	0	0	1	0	2
102	Negative		M	32	CIDADE TIRADENTES	Cidade Tiradentes : Escola Estadual Roque Teophilo / Escola Estadual Jorge Luiz Borgestadual Barro Branco II / Escola Estadual Oswaldo Gagliardi / Escola Municipal de Educaçăo Infantil Professora Gessy Gebara	Săo Paulo (SP)	0.7	0.641	0.798	0.671	0	0	0	0	0	2
103	Positive	Negative	F	37	ITAIM PAULISTA	Itajuíbe	Săo Paulo (SP)	0.653	0.595	0.741	0.632	0	0	0	1	0	2
104	Negative		M	30	ITAIM PAULISTA	Itaim Paulista	Săo Paulo (SP)	0.758	0.703	0.854	0.726	0	0	0	1	0	2
105	Negative		F	1	LAJEADO	Fábrica Bandeirantes : Escola Municipal de Educaçăo Infantil Professor Wilson Reis Dos Santos / Escola Estadual Professor Breno Di Grado / Creche Lajeado Jardim Săo Jorge	Săo Paulo (SP)	0.668	0.619	0.749	0.643	0	0	0	1	0	2
106	Positive	Negative	F	19	ITAIM PAULISTA	Jardim Das Oliveiras : Hospital Organizaçăo Social de Saude Santa Marcelina	Săo Paulo (SP)	0.736	0.703	0.822	0.69	0	0	0	0	0	2
107	Negative		F	12	ITAIM PAULISTA	Itaim Paulista	Săo Paulo (SP)	0.758	0.703	0.854	0.726	0	0	0	1	0	2
108	Positive	Negative	F	35	ITAIM PAULISTA	Itaim Paulista	Săo Paulo (SP)	0.758	0.703	0.854	0.726	0	0	0	1	0	2
109	Negative		M	22	ITAIM PAULISTA	Fazenda Itaim : Escola Estadual Professor Alceu Guerner Gonzalez / Centro de Educaçăo Infantil Jardim Eva / Escola Estadual Professor Alceu Guerner Gonzalez	Săo Paulo (SP)	0.707	0.677	0.786	0.663	0	0	0	0	0	2
110	Negative		M	18	ITAIM PAULISTA	Fazenda Itaim : Escola Estadual Professor Alceu Guerner Gonzalez / Centro de Educaçăo Infantil Jardim Eva / Escola Estadual Professor Alceu Guerner Gonzalez	Săo Paulo (SP)	0.707	0.677	0.786	0.663	0	0	0	0	0	2
111	Negative		F	61	ITAIM PAULISTA	Itaim Paulista	Săo Paulo (SP)	0.758	0.703	0.854	0.726	0	0	0	0	0	2
112	Negative		M	17	ITAIM PAULISTA	Itaim Paulista	Săo Paulo (SP)	0.758	0.703	0.854	0.726	0	0	0	1	0	2
113	Negative		M	37	CIDADE TIRADENTES	Cidade Tiradentes : Escola Estadual Roque Teophilo / Escola Estadual Jorge Luiz Borgestadual Barro Branco II / Escola Estadual Oswaldo Gagliardi / Escola Municipal de Educaçăo Infantil Professora Gessy Gebara	Săo Paulo (SP)	0.7	0.641	0.798	0.671	0	0	0	0	0	2
114	Negative		F	20	CIDADE TIRADENTES	Cidade Tiradentes : Escola Municipal de Ensino Fundamental Aureliano Leite / Escola Municipal de Ensino Fundamental Professor Mailson Delane / Escola Municipal de Educaçăo Infantil Professor Raul Nemenz	Săo Paulo (SP)	0.73	0.694	0.819	0.684	0	0	0	0	0	2
115	Negative		F	40	CIDADE TIRADENTES	Cidade Tiradentes : Centro Cultural Arte em Construçăo	Săo Paulo (SP)	0.726	0.703	0.807	0.675	0	0	0	0	0	2
116	Negative		F	51	CIDADE TIRADENTES	Cidade Tiradentes : Centro Cultural Arte em Construçăo	Săo Paulo (SP)	0.726	0.703	0.807	0.675	0	0	0	0	0	2
117	Positive	Negative	M	26	VILA CURUCA	Fazenda Itaim : Escola Estadual Professor Alceu Guerner Gonzalez / Centro de Educaçăo Infantil Jardim Eva / Escola Estadual Professor Alceu Guerner Gonzalez	Săo Paulo (SP)	0.707	0.677	0.786	0.663	0	0	0	0	0	2
118	Negative		M	49	CIDADE TIRADENTES	Cidade Tiradentes : Escola Estadual Roque Teophilo / Escola Estadual Jorge Luiz Borgestadual Barro Branco II / Escola Estadual Oswaldo Gagliardi / Escola Municipal de Educaçăo Infantil Professora Gessy Gebara	Săo Paulo (SP)	0.7	0.641	0.798	0.671	0	0	0	1	0	2
119	Negative		M	23	GUAIANASES	Juscelino Kubitschek : Escola Estadual Professora Ernestina Del Buono Trama / Escola Técnica Guaianazes ( ETEC )	Săo Paulo (SP)	0.719	0.676	0.811	0.678	0	0	0	1	0	2
120	Negative		F	23	GUAIANASES	Juscelino Kubitschek : Escola Estadual Professora Ernestina Del Buono Trama / Escola Técnica Guaianazes ( ETEC )	Săo Paulo (SP)	0.719	0.676	0.811	0.678	0	0	0	0	0	2
121	Negative		M	41	GUAIANASES	Fábrica Bandeirantes : Escola Municipal de Educaçăo Infantil Professor Wilson Reis Dos Santos / Escola Estadual Professor Breno Di Grado / Creche Lajeado Jardim Săo Jorge	Săo Paulo (SP)	0.668	0.619	0.749	0.643	0	0	0	1	0	2
122	Negative		F	15	ITAIM PAULISTA	Itaim Paulista	Săo Paulo (SP)	0.758	0.703	0.854	0.726	0	0	0	0	0	2
123	Negative		M	26	ITAIM PAULISTA	Itaim Paulista	Săo Paulo (SP)	0.758	0.703	0.854	0.726	0	0	0	1	0	2
124	Negative		F	25	ITAIM PAULISTA	Itaim Paulista	Săo Paulo (SP)	0.758	0.703	0.854	0.726	0	0	0	1	0	2
125	Negative		F	68	GUAIANASES	Juscelino Kubitschek : Escola Estadual Guerra Junqueiro / Escola Estadual Jardim Săo Paulo / Escola Municipal de Educaçăo Infantil Oduvaldo Vianna / Escola Municipal de Educaçăo Infantil Amancio Mazzaropi / Escola Municipal de Ensino Fundamental Pre	Săo Paulo (SP)	0.737	0.704	0.823	0.691	0	0	0	0	0	2
126	Negative		F	28	LAJEADO	Fábrica Bandeirantes : Cemitério do Lajeado	Săo Paulo (SP)	0.687	0.615	0.789	0.667	0	0	0	1	0	2
127	Negative		M	43	GUAIANASES	Juscelino Kubitschek : Escola Estadual Professora Ernestina Del Buono Trama / Escola Técnica Guaianazes ( ETEC )	Săo Paulo (SP)	0.719	0.676	0.811	0.678	0	0	0	1	0	2
128	Positive	Negative	F	36	ITAIM PAULISTA	Itaim Paulista	Săo Paulo (SP)	0.758	0.703	0.854	0.726	0	0	0	1	0	2
129	Negative		M	26	LAJEADO	Fábrica Bandeirantes : Escola Municipal de Educaçăo Infantil Professor Wilson Reis Dos Santos / Escola Estadual Professor Breno Di Grado / Creche Lajeado Jardim Săo Jorge	Săo Paulo (SP)	0.668	0.619	0.749	0.643	0	0	0	0	0	2
130	Positive	Negative	M	24	GUAIANASES	Juscelino Kubitschek : Escola Estadual Professora Ernestina Del Buono Trama / Escola Técnica Guaianazes ( ETEC )	Săo Paulo (SP)	0.719	0.676	0.811	0.678	0	0	0	1	0	2
131	Negative		M	48	GUAIANASES	Juscelino Kubitschek : Escola Estadual Professora Ernestina Del Buono Trama / Escola Técnica Guaianazes ( ETEC )	Săo Paulo (SP)	0.719	0.676	0.811	0.678	0	0	0	1	0	2
132	Negative		F	46	CIDADE TIRADENTES	Cidade Tiradentes : Centro Cultural Arte em Construçăo	Săo Paulo (SP)	0.726	0.703	0.807	0.675	0	0	0	0	0	2
133	Negative		M	48	ITAIM PAULISTA	Jardim Das Oliveiras : Hospital Organizaçăo Social de Saude Santa Marcelina	Săo Paulo (SP)	0.736	0.703	0.822	0.69	0	0	0	0	0	2
134	Negative		F	46	ITAIM PAULISTA	Itaim Paulista	Săo Paulo (SP)	0.758	0.703	0.854	0.726	0	0	0	1	0	2
135	Negative		M	24	CIDADE TIRADENTES	Cidade Tiradentes : Escola Estadual Roque Teophilo / Escola Estadual Jorge Luiz Borgestadual Barro Branco II / Escola Estadual Oswaldo Gagliardi / Escola Municipal de Educaçăo Infantil Professora Gessy Gebara	Săo Paulo (SP)	0.7	0.641	0.798	0.671	0	0	1	0	0	2
136	Negative		M	30	LAJEADO	Fábrica Bandeirantes : Escola Municipal de Educaçăo Infantil Professor Wilson Reis Dos Santos / Escola Estadual Professor Breno Di Grado / Creche Lajeado Jardim Săo Jorge	Săo Paulo (SP)	0.668	0.619	0.749	0.643	0	0	0	1	0	2
137	Positive	Negative	M	19	GUAIANASES	Juscelino Kubitschek : Escola Estadual Professora Ernestina Del Buono Trama / Escola Técnica Guaianazes ( ETEC )	Săo Paulo (SP)	0.719	0.676	0.811	0.678	0	0	0	1	0	2
138	Negative		F	20	GUAIANASES	Juscelino Kubitschek : Escola Estadual Professora Ernestina Del Buono Trama / Escola Técnica Guaianazes ( ETEC )	Săo Paulo (SP)	0.719	0.676	0.811	0.678	0	0	0	1	0	2
139	Negative		M	45	ITAIM PAULISTA	Itaim Paulista	Săo Paulo (SP)	0.758	0.703	0.854	0.726	0	0	0	1	0	2
140	Negative		M	25	ITAIM PAULISTA	Itaim Paulista	Săo Paulo (SP)	0.758	0.703	0.854	0.726	0	0	0	0	0	2
141	Negative		F	34	LAJEADO	Fábrica Bandeirantes : Escola Municipal de Educaçăo Fundamental Dias Gomes / Centro Educacional Unificado Lajeado / Escola Estadual Deputado Pedro Geraldo Costa	Săo Paulo (SP)	0.687	0.615	0.789	0.667	0	0	0	1	0	2
142	Negative		F	41	GUAIANASES	Juscelino Kubitschek : Escola Estadual Professora Ernestina Del Buono Trama / Escola Técnica Guaianazes ( ETEC )	Săo Paulo (SP)	0.719	0.676	0.811	0.678	0	0	0	0	0	2
143	Negative		M	26	LAJEADO	Fábrica Bandeirantes : Escola Municipal de Educaçăo Fundamental Dias Gomes / Centro Educacional Unificado Lajeado / Escola Estadual Deputado Pedro Geraldo Costa	Săo Paulo (SP)	0.687	0.615	0.789	0.667	0	0	0	1	0	2
144	Negative		F	34	INACIO MONTEIRO	Cidade Tiradentes : Escola Estadual Roque Teophilo / Escola Estadual Jorge Luiz Borgestadual Barro Branco II / Escola Estadual Oswaldo Gagliardi / Escola Municipal de Educaçăo Infantil Professora Gessy Gebara	Săo Paulo (SP)	0.7	0.641	0.798	0.671	0	0	0	0	0	2
145	Negative		F	47	CIDADE TIRADENTES	Cidade Tiradentes : Escola Estadual Roque Teophilo / Escola Estadual Jorge Luiz Borgestadual Barro Branco II / Escola Estadual Oswaldo Gagliardi / Escola Municipal de Educaçăo Infantil Professora Gessy Gebara	Săo Paulo (SP)	0.7	0.641	0.798	0.671	0	0	0	0	0	2
146	Positive	Negative	F	22	JARDIM HELENA	Jardim Romano	Săo Paulo (SP)	0.712	0.652	0.813	0.682	0	0	0	0	0	2
147	Negative		F	28	LAJEADO	Fábrica Bandeirantes : Escola Municipal de Educaçăo Fundamental Dias Gomes / Centro Educacional Unificado Lajeado / Escola Estadual Deputado Pedro Geraldo Costa	Săo Paulo (SP)	0.687	0.615	0.789	0.667	0	0	0	1	0	2
148	Negative		F	16	GUAIANASES	Juscelino Kubitschek : Escola Estadual Professora Ernestina Del Buono Trama / Escola Técnica Guaianazes ( ETEC )	Săo Paulo (SP)	0.719	0.676	0.811	0.678	0	0	0	0	0	2
149	Negative		M	45	ITAIM PAULISTA	Itaim Paulista	Săo Paulo (SP)	0.758	0.703	0.854	0.726	0	0	0	1	0	2
150	Negative		M	46	LAJEADO	Fábrica Bandeirantes : Escola Municipal de Educaçăo Fundamental Dias Gomes / Centro Educacional Unificado Lajeado / Escola Estadual Deputado Pedro Geraldo Costa	Săo Paulo (SP)	0.687	0.615	0.789	0.667	0	0	0	0	0	2
151	Negative		F	38	CIDADE TIRADENTES	Cidade Tiradentes : Escola Estadual César Donato Calabrez / Escola Estadual Conjunto Habitacional Ignácio Monteiro IIidual Professor Sergio Rocha Kiehl	Săo Paulo (SP)	0.73	0.694	0.819	0.684	0	0	0	0	0	2
152	Negative		M	27	CIDADE TIRADENTES	Cidade Tiradentes : Centro Cultural Arte em Construçăo	Săo Paulo (SP)	0.726	0.703	0.807	0.675	0	0	0	0	0	2
153	Negative		M	29	GUAIANASES	Juscelino Kubitschek : Escola Estadual Professora Ernestina Del Buono Trama / Escola Técnica Guaianazes ( ETEC )	Săo Paulo (SP)	0.719	0.676	0.811	0.678	0	0	0	0	0	2
154	Negative		M	10	LAJEADO	Fábrica Bandeirantes : Escola Municipal de Educaçăo Fundamental Dias Gomes / Centro Educacional Unificado Lajeado / Escola Estadual Deputado Pedro Geraldo Costa	Săo Paulo (SP)	0.687	0.615	0.789	0.667	0	0	0	1	0	2
155	Negative		F	13	GUAIANASES	Juscelino Kubitschek : Escola Estadual Professora Ernestina Del Buono Trama / Escola Técnica Guaianazes ( ETEC )	Săo Paulo (SP)	0.719	0.676	0.811	0.678	0	0	0	0	0	2
156	Negative		M	66	ITAIM PAULISTA	Fábrica Bandeirantes : Escola Municipal de Educaçăo Infantil Professor Wilson Reis Dos Santos / Escola Estadual Professor Breno Di Grado / Creche Lajeado Jardim Săo Jorge	Săo Paulo (SP)	0.668	0.619	0.749	0.643	0	0	0	0	0	2
157	Negative		F	56	ITAIM PAULISTA	Fábrica Bandeirantes : Escola Municipal de Educaçăo Infantil Professor Wilson Reis Dos Santos / Escola Estadual Professor Breno Di Grado / Creche Lajeado Jardim Săo Jorge	Săo Paulo (SP)	0.668	0.619	0.749	0.643	0	0	0	0	0	2
158	Negative		F	52	ITAIM PAULISTA	Fábrica Bandeirantes : Escola Municipal de Educaçăo Infantil Professor Wilson Reis Dos Santos / Escola Estadual Professor Breno Di Grado / Creche Lajeado Jardim Săo Jorge	Săo Paulo (SP)	0.668	0.619	0.749	0.643	0	0	0	0	0	2
159	Negative		F	52	LAJEADO	Fábrica Bandeirantes : Escola Municipal de Educaçăo Infantil Professor Wilson Reis Dos Santos / Escola Estadual Professor Breno Di Grado / Creche Lajeado Jardim Săo Jorge	Săo Paulo (SP)	0.668	0.619	0.749	0.643	0	0	0	0	0	2
160	Negative		M	55	CIDADE TIRADENTES	Cidade Tiradentes : Escola Estadual Roque Teophilo / Escola Estadual Jorge Luiz Borgestadual Barro Branco II / Escola Estadual Oswaldo Gagliardi / Escola Municipal de Educaçăo Infantil Professora Gessy Gebara	Săo Paulo (SP)	0.7	0.641	0.798	0.671	0	0	0	0	0	2
161	Negative		F	53	GUAIANASES	Juscelino Kubitschek : Escola Estadual Professora Ernestina Del Buono Trama / Escola Técnica Guaianazes ( ETEC )	Săo Paulo (SP)	0.719	0.676	0.811	0.678	0	0	0	0	0	2
162	Negative		M	12	LAJEADO	Fábrica Bandeirantes : Escola Municipal de Educaçăo Fundamental Dias Gomes / Centro Educacional Unificado Lajeado / Escola Estadual Deputado Pedro Geraldo Costa	Săo Paulo (SP)	0.687	0.615	0.789	0.667	0	0	0	0	0	2
163	Negative		M	27	GUAIANASES	Juscelino Kubitschek : Escola Estadual Guerra Junqueiro / Escola Estadual Jardim Săo Paulo / Escola Municipal de Educaçăo Infantil Oduvaldo Vianna / Escola Municipal de Educaçăo Infantil Amancio Mazzaropi / Escola Municipal de Ensino Fundamental Pre	Săo Paulo (SP)	0.737	0.704	0.823	0.691	0	0	0	0	0	2
164	Negative		F	24	CIDADE TIRADENTES	Cidade Tiradentes : Escola Estadual Roque Teophilo / Escola Estadual Jorge Luiz Borgestadual Barro Branco II / Escola Estadual Oswaldo Gagliardi / Escola Municipal de Educaçăo Infantil Professora Gessy Gebara	Săo Paulo (SP)	0.7	0.641	0.798	0.671	0	0	0	0	0	2
165	Negative		F	43	CIDADE TIRADENTES	Cidade Tiradentes : Centro Cultural Arte em Construçăo	Săo Paulo (SP)	0.726	0.703	0.807	0.675	0	0	0	0	0	2
166	Negative		F	43	CIDADE TIRADENTES	Cidade Tiradentes : Centro Cultural Arte em Construçăo	Săo Paulo (SP)	0.726	0.703	0.807	0.675	0	0	0	0	0	2
167	Negative		M	16	GUAIANASES	Juscelino Kubitschek : Escola Estadual Professora Ernestina Del Buono Trama / Escola Técnica Guaianazes ( ETEC )	Săo Paulo (SP)	0.719	0.676	0.811	0.678	0	0	0	0	0	2
168	Negative		F	26	GUAIANASES	Juscelino Kubitschek : Escola Estadual Professora Ernestina Del Buono Trama / Escola Técnica Guaianazes ( ETEC )	Săo Paulo (SP)	0.719	0.676	0.811	0.678	0	0	0	0	0	2
169	Negative		F	40	GUAIANASES	Juscelino Kubitschek : Escola Estadual Professora Ernestina Del Buono Trama / Escola Técnica Guaianazes ( ETEC )	Săo Paulo (SP)	0.719	0.676	0.811	0.678	0	0	0	0	0	2
170	Negative		M	72	GUAIANASES	Juscelino Kubitschek : Escola Estadual Professora Ernestina Del Buono Trama / Escola Técnica Guaianazes ( ETEC )	Săo Paulo (SP)	0.719	0.676	0.811	0.678	0	0	0	0	0	2
171	Negative		F	44	ITAIM PAULISTA	Itaim Paulista : Escola Estadual Livio Xavier	Săo Paulo (SP)	0.789	0.757	0.863	0.751	0	0	0	0	0	2
172	Positive	Negative	F	17	GUAIANASES	Juscelino Kubitschek : Escola Estadual Guerra Junqueiro / Escola Estadual Jardim Săo Paulo / Escola Municipal de Educaçăo Infantil Oduvaldo Vianna / Escola Municipal de Educaçăo Infantil Amancio Mazzaropi / Escola Municipal de Ensino Fundamental Pre	Săo Paulo (SP)	0.737	0.704	0.823	0.691	0	0	0	0	0	2
173	Negative		F	50	ITAIM PAULISTA	Fazenda Itaim : Escola Estadual Professor Alceu Guerner Gonzalez / Centro de Educaçăo Infantil Jardim Eva / Escola Estadual Professor Alceu Guerner Gonzalez	Săo Paulo (SP)	0.707	0.677	0.786	0.663	0	0	0	0	0	2
174	Negative		F	25	ITAIM PAULISTA	Itaim Paulista	Săo Paulo (SP)	0.758	0.703	0.854	0.726	0	0	0	0	0	2
175	Negative		M	29	CIDADE TIRADENTES	Cidade Tiradentes : Hospital Organizaçăo Social de Saude Santa Marcelina Hospital Cidade Tiradentes	Săo Paulo (SP)	0.713	0.671	0.804	0.673	0	0	0	0	0	2
176	Negative		F	29	GUAIANASES	Juscelino Kubitschek : Escola Estadual Guerra Junqueiro / Escola Estadual Jardim Săo Paulo / Escola Municipal de Educaçăo Infantil Oduvaldo Vianna / Escola Municipal de Educaçăo Infantil Amancio Mazzaropi / Escola Municipal de Ensino Fundamental Pre	Săo Paulo (SP)	0.737	0.704	0.823	0.691	0	0	0	0	0	2
177	Negative		F	36	GUAIANASES	Juscelino Kubitschek : Escola Estadual Guerra Junqueiro / Escola Estadual Jardim Săo Paulo / Escola Municipal de Educaçăo Infantil Oduvaldo Vianna / Escola Municipal de Educaçăo Infantil Amancio Mazzaropi / Escola Municipal de Ensino Fundamental Pre	Săo Paulo (SP)	0.737	0.704	0.823	0.691	0	0	0	0	0	2
178	Negative		F	26	CIDADE TIRADENTES	Cidade Tiradentes : Escola Estadual César Donato Calabrez / Escola Estadual Conjunto Habitacional Ignácio Monteiro IIidual Professor Sergio Rocha Kiehl	Săo Paulo (SP)	0.73	0.694	0.819	0.684	0	0	0	0	0	2
179	Negative		M	56	CIDADE TIRADENTES	Cidade Tiradentes : Centro Cultural Arte em Construçăo	Săo Paulo (SP)	0.726	0.703	0.807	0.675	0	0	0	0	0	2
180	Positive	Negative	F	11	GUAIANASES	Juscelino Kubitschek : Escola Estadual Professora Ernestina Del Buono Trama / Escola Técnica Guaianazes ( ETEC )	Săo Paulo (SP)	0.719	0.676	0.811	0.678	0	0	0	0	0	2
181	Negative		F	18	GUAIANASES	Juscelino Kubitschek : Escola Estadual Guerra Junqueiro / Escola Estadual Jardim Săo Paulo / Escola Municipal de Educaçăo Infantil Oduvaldo Vianna / Escola Municipal de Educaçăo Infantil Amancio Mazzaropi / Escola Municipal de Ensino Fundamental Pre	Săo Paulo (SP)	0.737	0.704	0.823	0.691	0	0	0	0	0	2
182	Negative		F	10	CIDADE TIRADENTES	Cidade Tiradentes : Centro Cultural Arte em Construçăo	Săo Paulo (SP)	0.726	0.703	0.807	0.675	0	0	0	0	0	2
183	Negative		F	41	CIDADE TIRADENTES	Cidade Tiradentes : Centro Cultural Arte em Construçăo	Săo Paulo (SP)	0.726	0.703	0.807	0.675	0	0	0	0	0	2
184	Negative		F	41	CIDADE TIRADENTES	Cidade Tiradentes : Centro Cultural Arte em Construçăo	Săo Paulo (SP)	0.726	0.703	0.807	0.675	0	0	0	0	0	2
185	Negative		M	50	CIDADE TIRADENTES	Cidade Tiradentes : Centro Cultural Arte em Construçăo	Săo Paulo (SP)	0.726	0.703	0.807	0.675	0	0	0	0	0	2
186	Negative		F	36	GUAIANASES	Juscelino Kubitschek : Escola Estadual Guerra Junqueiro / Escola Estadual Jardim Săo Paulo / Escola Municipal de Educaçăo Infantil Oduvaldo Vianna / Escola Municipal de Educaçăo Infantil Amancio Mazzaropi / Escola Municipal de Ensino Fundamental Pre	Săo Paulo (SP)	0.737	0.704	0.823	0.691	0	0	0	0	0	2
187	Negative		M	65	LAJEADO	Fábrica Bandeirantes : Hospital e Pronto Socorro Comunitario Vila Iolanda / Hospital Central de Guaianazes	Săo Paulo (SP)	0.75	0.708	0.838	0.712	0	0	0	1	0	2
188	Positive	Negative	M	57	GUAIANASES	Juscelino Kubitschek : Escola Estadual Professora Ernestina Del Buono Trama / Escola Técnica Guaianazes ( ETEC )	Săo Paulo (SP)	0.719	0.676	0.811	0.678	0	0	0	1	0	2
189	Negative		F	35	JARDIM HELENA	Jardim Romano	Săo Paulo (SP)	0.712	0.652	0.813	0.682	0	0	0	0	0	2
190	Negative		F	52	LAJEADO	Jardim Robru : Escola Estadual Centro Atend Socio-Educ Adolesc / Vila Conceicao-Ui	Săo Paulo (SP)	0.653	0.595	0.741	0.632	0	0	0	0	0	2
191	Negative		F	73	LAJEADO	Vila Lourdes	Săo Paulo (SP)	0.668	0.619	0.749	0.643	0	0	0	1	0	2
192	Negative		F	33	CIDADE TIRADENTES	Cidade Tiradentes : Centro Cultural Arte em Construçăo	Săo Paulo (SP)	0.726	0.703	0.807	0.675	0	0	0	0	0
193	Negative		M	30	LAJEADO	Fábrica Bandeirantes : Escola Municipal de Educaçăo Infantil Professor Wilson Reis Dos Santos / Escola Estadual Professor Breno Di Grado / Creche Lajeado Jardim Săo Jorge	Săo Paulo (SP)	0.668	0.619	0.749	0.643	0	0	0	1	0	2
194	Negative		M	21	ITAIM PAULISTA	Itaim Paulista	Săo Paulo (SP)	0.758	0.703	0.854	0.726	0	0	0	0	0	2
195	Negative		M	15	GUAIANASES	Juscelino Kubitschek : Escola Estadual Guerra Junqueiro / Escola Estadual Jardim Săo Paulo / Escola Municipal de Educaçăo Infantil Oduvaldo Vianna / Escola Municipal de Educaçăo Infantil Amancio Mazzaropi / Escola Municipal de Ensino Fundamental Pre	Săo Paulo (SP)	0.737	0.704	0.823	0.691	0	0	0	0	0	2
196	Negative		F	58	ITAIM PAULISTA	Itaim Paulista	Săo Paulo (SP)	0.758	0.703	0.854	0.726	0	0	0	0	0	2
197	Negative		M	14	ITAIM PAULISTA	Itaim Paulista	Săo Paulo (SP)	0.758	0.703	0.854	0.726	0	0	0	0	0	2
198	Negative		F	30	ITAIM PAULISTA	Itaim Paulista	Săo Paulo (SP)	0.758	0.703	0.854	0.726	0	0	0	0	0	2
199	Negative		F	16	ITAIM PAULISTA	Itaim Paulista	Săo Paulo (SP)	0.758	0.703	0.854	0.726	0	0	0	0	0	2
200	Positive	Negative	F	58	ITAIM PAULISTA	Itaim Paulista	Săo Paulo (SP)	0.758	0.703	0.854	0.726	0	0	0	0	0	2
201	Negative		M	44	ITAIM PAULISTA	Itaim Paulista	Săo Paulo (SP)	0.758	0.703	0.854	0.726	0	0	0	0	0	2
202	Negative		F	26	ITAIM PAULISTA	Itaim Paulista	Săo Paulo (SP)	0.758	0.703	0.854	0.726	0	0	0	0	0	2
203	Negative		F	38	GUAIANASES	Fábrica Bandeirantes : Hospital e Pronto Socorro Comunitario Vila Iolanda / Hospital Central de Guaianazes	Săo Paulo (SP)	0.75	0.708	0.838	0.712	0	0	0	1	0	2
204	Negative		F	4	GUAIANASES	Juscelino Kubitschek : Escola Estadual Professora Ernestina Del Buono Trama / Escola Técnica Guaianazes ( ETEC )	Săo Paulo (SP)	0.719	0.676	0.811	0.678	0	0	0	0	0	2
205	Negative		M	28	ITAIM PAULISTA	Fazenda Itaim : Escola Estadual Professor Alceu Guerner Gonzalez / Centro de Educaçăo Infantil Jardim Eva / Escola Estadual Professor Alceu Guerner Gonzalez	Săo Paulo (SP)	0.707	0.677	0.786	0.663	0	0	0	1	0	2
206	Negative		M	1	LAJEADO	Fábrica Bandeirantes : Escola Municipal de Educaçăo Infantil Professor Wilson Reis Dos Santos / Escola Estadual Professor Breno Di Grado / Creche Lajeado Jardim Săo Jorge	Săo Paulo (SP)	0.668	0.619	0.749	0.643	0	0	0	1	0	2
207	Negative		F	31	CIDADE TIRADENTES	Cidade Tiradentes : Centro Cultural Arte em Construçăo	Săo Paulo (SP)	0.726	0.703	0.807	0.675	0	0	0	0	0	2
208	Negative		M	17	VILA CURUCA	Jardim Robru : Hospital Unidade Básica de Saúde	Săo Paulo (SP)	0.701	0.652	0.79	0.668	0	0	0	0	0	2
209	Negative		M	31	LAJEADO	Juscelino Kubitschek : Escola Estadual Professora Ernestina Del Buono Trama / Escola Técnica Guaianazes ( ETEC )	Săo Paulo (SP)	0.719	0.676	0.811	0.678	0	0	0	0	0	2
210	Negative		F	30	GUAIANASES	Juscelino Kubitschek : Escola Estadual Guerra Junqueiro / Escola Estadual Jardim Săo Paulo / Escola Municipal de Educaçăo Infantil Oduvaldo Vianna / Escola Municipal de Educaçăo Infantil Amancio Mazzaropi / Escola Municipal de Ensino Fundamental Pre	Săo Paulo (SP)	0.737	0.704	0.823	0.691	0	0	0	0	0	2
211	Negative		M	32	CIDADE TIRADENTES	Cidade Tiradentes : Escola Estadual Roque Teophilo / Escola Estadual Jorge Luiz Borgestadual Barro Branco II / Escola Estadual Oswaldo Gagliardi / Escola Municipal de Educaçăo Infantil Professora Gessy Gebara	Săo Paulo (SP)	0.7	0.641	0.798	0.671	0	0	0	0	0	2
212	Negative		F	22	GUAIANASES	Juscelino Kubitschek : Escola Estadual Guerra Junqueiro / Escola Estadual Jardim Săo Paulo / Escola Municipal de Educaçăo Infantil Oduvaldo Vianna / Escola Municipal de Educaçăo Infantil Amancio Mazzaropi / Escola Municipal de Ensino Fundamental Pre	Săo Paulo (SP)	0.737	0.704	0.823	0.691	0	0	0	0	0	2
213	Negative		F	19	LAJEADO	Jardim Robru : Escola Estadual Dulce Leite da Silva Profa	Săo Paulo (SP)	0.653	0.595	0.741	0.632	0	0	0	0	0	2
214	Negative		F	18	LAJEADO	Jardim Robru : Escola Estadual Dulce Leite da Silva Profa	Săo Paulo (SP)	0.653	0.595	0.741	0.632	0	0	0	0	0	2
215	Negative		F	53	ITAIM PAULISTA	Itaim Paulista	Săo Paulo (SP)	0.758	0.703	0.854	0.726	0	0	0	0	0	2
216	Positive	Negative	M	31	GUAIANASES	Guaianazes : Hospital Geral Jesus Teixeira da Costa / Faculdade Guaianás	Săo Paulo (SP)	0.75	0.708	0.838	0.712	0	0	0	0	0	2
217	Negative		F	23	GUAIANASES	Juscelino Kubitschek : Escola Municipal de Ensino Fundamental Presidente Juscelino Kubischeck de Oliveira	Săo Paulo (SP)	0.668	0.619	0.749	0.643	0	0	0	0	0	2
218	Negative		M	32	GUAIANASES	Cidade Tiradentes : Escola Estadual César Donato Calabrez / Escola Estadual Conjunto Habitacional Ignácio Monteiro IIidual Professor Sergio Rocha Kiehl	Săo Paulo (SP)	0.73	0.694	0.819	0.684	0	0	0	0	0	2
219	Negative		F	0	VILA CURUCA	Fazenda Itaim : Escola Estadual Professor Alceu Guerner Gonzalez / Centro de Educaçăo Infantil Jardim Eva / Escola Estadual Professor Alceu Guerner Gonzalez	Săo Paulo (SP)	0.707	0.677	0.786	0.663	0	0	0	0	0	2
220	Negative		M	59	CIDADE TIRADENTES	Cidade Tiradentes : Escola Estadual César Donato Calabrez / Escola Estadual Conjunto Habitacional Ignácio Monteiro IIidual Professor Sergio Rocha Kiehl	Săo Paulo (SP)	0.73	0.694	0.819	0.684	0	0	0	0	0	2
221	Negative		M	80	ITAIM PAULISTA	Jardim Robru : Hospital Unidade Básica de Saúde	Săo Paulo (SP)	0.701	0.652	0.79	0.668	0	0	0	1	0	2
222	Negative		M	3	VILA CURUCA	Jardim Robru : Escola Estadual Centro Atend Socio-Educ Adolesc / Vila Conceicao-Ui	Săo Paulo (SP)	0.653	0.595	0.741	0.632	0	0	0	0	0	2
223	Negative		F	17	ITAIM PAULISTA	Itaim Paulista	Săo Paulo (SP)	0.758	0.703	0.854	0.726	0	0	0	0	0	2
224	Negative		M	44	ITAIM PAULISTA	Itaim Paulista	Săo Paulo (SP)	0.758	0.703	0.854	0.726	0	0	0	1	0	2
225	Negative		M	25	CIDADE TIRADENTES	Cidade Tiradentes : Hospital Organizaçăo Social de Saude Santa Marcelina Hospital Cidade Tiradentes	Săo Paulo (SP)	0.713	0.671	0.804	0.673	0	0	0	0	0	2
226	Negative		F	25		Cidade Tiradentes : Escola Estadual Roque Teophilo / Escola Estadual Jorge Luiz Borgestadual Barro Branco II / Escola Estadual Oswaldo Gagliardi / Escola Municipal de Educaçăo Infantil Professora Gessy Gebara	Săo Paulo (SP)	0.7	0.641	0.798	0.671	0	0	0	0	0	2
227	Negative		M	42	CIDADE TIRADENTES	Cidade Tiradentes : Escola Estadual Roque Teophilo / Escola Estadual Jorge Luiz Borgestadual Barro Branco II / Escola Estadual Oswaldo Gagliardi / Escola Municipal de Educaçăo Infantil Professora Gessy Gebara	Săo Paulo (SP)	0.7	0.641	0.798	0.671	0	0	0	0	0	2
228	Negative		F	35	CIDADE TIRADENTES	Cidade Tiradentes : Escola Estadual César Donato Calabrez / Escola Estadual Conjunto Habitacional Ignácio Monteiro IIidual Professor Sergio Rocha Kiehl	Săo Paulo (SP)	0.73	0.694	0.819	0.684	0	0	0	0	0	2
229	Negative		M	14	CIDADE TIRADENTES	Cidade Tiradentes : Centro Cultural Arte em Construçăo	Săo Paulo (SP)	0.726	0.703	0.807	0.675	0	0	0	0	0	2
230	Positive	Negative	F	20	GUAIANASES	Juscelino Kubitschek : Escola Municipal de Ensino Fundamental Presidente Juscelino Kubischeck de Oliveira	Săo Paulo (SP)	0.668	0.619	0.749	0.643	0	0	0	0	0	2
231	Negative		M	23	VILA CURUCA	Fazenda Itaim : Escola Estadual Professor Alceu Guerner Gonzalez / Centro de Educaçăo Infantil Jardim Eva / Escola Estadual Professor Alceu Guerner Gonzalez	Săo Paulo (SP)	0.707	0.677	0.786	0.663	0	0	0	1	0	2
232	Positive	Negative	M	24	CIDADE TIRADENTES	Cidade Tiradentes : Hospital Organizaçăo Social de Saude Santa Marcelina Hospital Cidade Tiradentes	Săo Paulo (SP)	0.713	0.671	0.804	0.673	0	0	0	0	0	2
233	Negative		F	20	CIDADE TIRADENTES	Cidade Tiradentes : Hospital Organizaçăo Social de Saude Santa Marcelina Hospital Cidade Tiradentes	Săo Paulo (SP)	0.713	0.671	0.804	0.673	0	0	0	0	0	2
234	Negative		M	57	GUAIANASES	Juscelino Kubitschek : Hospital Geral Jesus Teixeira da Costa	Săo Paulo (SP)	0.737	0.704	0.823	0.691	0	0	0	0	0	2
235	Negative		M	54	CIDADE TIRADENTES	Cidade Tiradentes : Centro Cultural Arte em Construçăo	Săo Paulo (SP)	0.726	0.703	0.807	0.675	0	0	0	0	0	2
236	Positive	Negative	F	43	GUAIANASES	Juscelino Kubitschek : Escola Municipal de Ensino Fundamental Presidente Juscelino Kubischeck de Oliveira	Săo Paulo (SP)	0.668	0.619	0.749	0.643	0	0	0	1	0	2
237	Negative		M	23	VILA CURUCA	Jardim Robru : Hospital Unidade Básica de Saúde	Săo Paulo (SP)	0.701	0.652	0.79	0.668	0	0	0	1	0	2
238	Negative		M	25	VILA CURUCA	Itaim Paulista	Săo Paulo (SP)	0.758	0.703	0.854	0.726	0	0	0	0	0	2
239	Negative		M	36	CIDADE TIRADENTES	Cidade Tiradentes : Centro Cultural Arte em Construçăo	Săo Paulo (SP)	0.726	0.703	0.807	0.675	0	0	0	0	0	2
240	Negative		M	42	GUAIANASES	Juscelino Kubitschek : Gremio Recreativo e Cultural Escola de Samba Zum Z / Escola Municipal de Educaçăo Infantil Oduvaldo Vianna Filho	Săo Paulo (SP)	0.914	0.811	0.94	1	0	0	0	0	0	2
241	Positive	Negative	M	21	GUAIANASES	Juscelino Kubitschek : Escola Municipal de Ensino Fundamental Presidente Juscelino Kubischeck de Oliveira	Săo Paulo (SP)	0.668	0.619	0.749	0.643	0	0	0	0	0	2
242	Negative		F	19	GUAIANASES	Juscelino Kubitschek : Hospital Geral Jesus Teixeira da Costa	Săo Paulo (SP)	0.737	0.704	0.823	0.691	0	0	0	0	0	2
243	Negative		M	46	CIDADE TIRADENTES	Cidade Tiradentes : Centro Cultural Arte em Construçăo	Săo Paulo (SP)	0.726	0.703	0.807	0.675	0	0	0	0	0	2
244	Negative		F	7	CIDADE TIRADENTES	Cidade Tiradentes : Escola Estadual César Donato Calabrez / Escola Estadual Conjunto Habitacional Ignácio Monteiro IIidual Professor Sergio Rocha Kiehl	Săo Paulo (SP)	0.73	0.694	0.819	0.684	0	0	0	0	0	2
245	Negative		M	63	LAJEADO	Jardim Lageado	Săo Paulo (SP)	0.657	0.603	0.743	0.634	0	0	0	0	0	2
246	Negative		M	30	GUAIANASES	Fábrica Bandeirantes : Hospital e Pronto Socorro Comunitario Vila Iolanda / Hospital Central de Guaianazes	Săo Paulo (SP)	0.75	0.708	0.838	0.712	0	0	0	1	0	2
247	Negative		F	26	LAJEADO	Jardim Lageado	Săo Paulo (SP)	0.657	0.603	0.743	0.634	0	0	0	1	0	2
248	Negative		M	17	LAJEADO	Jardim Robru : Escola Estadual Centro Atend Socio-Educ Adolesc / Vila Conceicao-Ui	Săo Paulo (SP)	0.653	0.595	0.741	0.632	0	0	0	1	0	2
249	Negative		F	19	CIDADE TIRADENTES	Cidade Tiradentes : Hospital Organizaçăo Social de Saude Santa Marcelina Hospital Cidade Tiradentes	Săo Paulo (SP)	0.713	0.671	0.804	0.673	0	0	0	0	0	2
250	Negative		M	19	GUAIANASES	Juscelino Kubitschek : Escola Municipal de Ensino Fundamental Presidente Juscelino Kubischeck de Oliveira	Săo Paulo (SP)	0.668	0.619	0.749	0.643	0	0	0	0	0	2
251	Negative		M	58	LAJEADO	Fábrica Bandeirantes : Escola Estadual Joaquim Eugęnio Lima Neto	Săo Paulo (SP)	0.668	0.619	0.749	0.643	0	0	0	1	0	2
252	Negative		M	32	ITAIM PAULISTA	Itaim Paulista	Săo Paulo (SP)	0.758	0.703	0.854	0.726	0	0	0	0	0	2
253	Negative		F	55	CIDADE TIRADENTES	Cidade Tiradentes : Escola Estadual César Donato Calabrez / Escola Estadual Conjunto Habitacional Ignácio Monteiro IIidual Professor Sergio Rocha Kiehl	Săo Paulo (SP)	0.73	0.694	0.819	0.684	0	0	0	0	0	2
254	Negative		F	14	LAJEADO	Jardim Lageado	Săo Paulo (SP)	0.657	0.603	0.743	0.634	0	0	0	1	0	2
255	Negative		F	25	GUAIANASES	Juscelino Kubitschek : Escola Municipal de Ensino Fundamental Presidente Juscelino Kubischeck de Oliveira	Săo Paulo (SP)	0.668	0.619	0.749	0.643	0	0	0	0	0	2
256	Negative		M	9	ITAIM PAULISTA	Itaim Paulista	Săo Paulo (SP)	0.758	0.703	0.854	0.726	0	0	0	0	0	2
257	Negative		M	29	GUAIANASES	Juscelino Kubitschek : Escola Municipal de Ensino Fundamental Presidente Juscelino Kubischeck de Oliveira	Săo Paulo (SP)	0.668	0.619	0.749	0.643	0	0	0	1	0	2
258	Negative		F	48	VILA CURUCA	Itaim Paulista	Săo Paulo (SP)	0.758	0.703	0.854	0.726	0	0	0	0	0	2
259	Negative		F	16	CIDADE TIRADENTES	Cidade Tiradentes : Escola Estadual Roque Teophilo / Escola Estadual Jorge Luiz Borgestadual Barro Branco II / Escola Estadual Oswaldo Gagliardi / Escola Municipal de Educaçăo Infantil Professora Gessy Gebara	Săo Paulo (SP)	0.7	0.641	0.798	0.671	0	0	0	0	0	2
260	Negative		M	52	0	Cidade Tiradentes : Hospital Organizaçăo Social de Saude Santa Marcelina Hospital Cidade Tiradentes	Săo Paulo (SP)	0.713	0.671	0.804	0.673	0	0	1	0	0	2
261	Negative		M	5	ITAIM PAULISTA	Itaim Paulista	Săo Paulo (SP)	0.758	0.703	0.854	0.726	0	0	0	0	0	2
262	Negative		M	36	ITAIM PAULISTA	Jardim Robru : APM da Escola Estadual Professor Joaquim Alvares Cruz	Săo Paulo (SP)	0.653	0.595	0.741	0.632	0	0	0	0	1	2
263	Negative		F	49	LAJEADO	Jardim Lageado	Săo Paulo (SP)	0.657	0.603	0.743	0.634	0	0	0	0	0	2
264	Negative		F	23	GUAIANASES	Juscelino Kubitschek : Hospital Geral Jesus Teixeira da Costa	Săo Paulo (SP)	0.737	0.704	0.823	0.691	0	0	0	0	0	2
265	Negative		F	1	GUAIANASES	Juscelino Kubitschek : Hospital Geral Jesus Teixeira da Costa	Săo Paulo (SP)	0.737	0.704	0.823	0.691	0	0	0	0	0	2
266	Negative		F	46	VILA CURUCA	Rio do Ouro / Jaraguá ( Itaim Paulista )	Săo Paulo (SP)	0.653	0.595	0.741	0.632	0	0	0	0	0	2
267	Negative		F	26	CIDADE TIRADENTES	Cidade Tiradentes : Escola Estadual César Donato Calabrez / Escola Estadual Conjunto Habitacional Ignácio Monteiro IIidual Professor Sergio Rocha Kiehl	Săo Paulo (SP)	0.73	0.694	0.819	0.684	0	0	0	0	0	2
268	Negative		F	51	JARDIM SŇO PAULO	Juscelino Kubitschek : Hospital Geral Jesus Teixeira da Costa	Săo Paulo (SP)	0.737	0.704	0.823	0.691	0	0	0	0	0	2
269	Negative		M	32	VILA CURUCA	Rio do Ouro / Jaraguá ( Itaim Paulista )	Săo Paulo (SP)	0.653	0.595	0.741	0.632	0	0	0	0	0	2
270	Negative		F	24	CIDADE TIRADENTES	Cidade Tiradentes : Escola Estadual César Donato Calabrez / Escola Estadual Conjunto Habitacional Ignácio Monteiro IIidual Professor Sergio Rocha Kiehl	Săo Paulo (SP)	0.73	0.694	0.819	0.684	0	0	0	0	0	2
271	Negative		F	21	LAJEADO	Jardim Lageado	Săo Paulo (SP)	0.657	0.603	0.743	0.634	0	0	0	0	0	2
272	Negative		F	48	GUAIANASES	Guaianazes : Hospital Geral Jesus Teixeira da Costa / Faculdade Guaianás	Săo Paulo (SP)	0.75	0.708	0.838	0.712	0	0	0	0	0	2
273	Negative		F	23	GUAIANASES	Juscelino Kubitschek : Escola Municipal de Ensino Fundamental Presidente Juscelino Kubischeck de Oliveira	Săo Paulo (SP)	0.668	0.619	0.749	0.643	0	0	0	0	0	2
274	Negative		M	37	VILA PAULISTA II	Cidade Tiradentes : Escola Estadual Roque Teophilo / Escola Estadual Jorge Luiz Borgestadual Barro Branco II / Escola Estadual Oswaldo Gagliardi / Escola Municipal de Educaçăo Infantil Professora Gessy Gebara	Săo Paulo (SP)	0.7	0.641	0.798	0.671	0	0	0	1	0	2
275	Negative		M	70	VILA CURUCA	Vila Curuçá : Escola Municipal de Ensino Fundamental Padre Chico Falconi / Escola Municipal Arturo de Angelis Creche Municipal	Săo Paulo (SP)	0.701	0.652	0.79	0.668	0	0	0	0	0	2
276	Negative		F	44	GUAIANASES	Juscelino Kubitschek : Escola Municipal de Ensino Fundamental Presidente Juscelino Kubischeck de Oliveira	Săo Paulo (SP)	0.668	0.619	0.749	0.643	0	0	0	0	0	2
277	Negative		M	3	CIDADE TIRADENTES	Cidade Tiradentes : Escola Estadual César Donato Calabrez / Escola Estadual Conjunto Habitacional Ignácio Monteiro IIidual Professor Sergio Rocha Kiehl	Săo Paulo (SP)	0.73	0.694	0.819	0.684	0	0	0	0	0	2
278	Negative		F	58	VILA CURUCA	Vila Curuçá : Escola Municipal de Ensino Fundamental Padre Chico Falconi / Escola Municipal Arturo de Angelis Creche Municipal	Săo Paulo (SP)	0.701	0.652	0.79	0.668	0	0	0	0	0	2
279	Negative		F	44	GUAIANASES	Juscelino Kubitschek : Escola Municipal de Ensino Fundamental Presidente Juscelino Kubischeck de Oliveira	Săo Paulo (SP)	0.668	0.619	0.749	0.643	0	0	0	0	0	2
280	Negative		M	49	CIDADE TIRADENTES	Cidade Tiradentes : Escola Estadual Roque Teophilo / Escola Estadual Jorge Luiz Borgestadual Barro Branco II / Escola Estadual Oswaldo Gagliardi / Escola Municipal de Educaçăo Infantil Professora Gessy Gebara	Săo Paulo (SP)	0.7	0.641	0.798	0.671	0	0	0	1	0	2
281	Negative		F	56	CIDADE TIRADENTES	Cidade Tiradentes : Escola Estadual Roque Teophilo / Escola Estadual Jorge Luiz Borgestadual Barro Branco II / Escola Estadual Oswaldo Gagliardi / Escola Municipal de Educaçăo Infantil Professora Gessy Gebara	Săo Paulo (SP)	0.7	0.641	0.798	0.671	0	0	0	1	0	2
282	Negative		M	64	LAJEADO	Fábrica Bandeirantes : Centro de Educaçăo Infantil Yahwe Nissi / Escola Estadual Professor Aurélio Buarque de Holanda Ferreira B	Săo Paulo (SP)	0.723	0.686	0.812	0.679	0	0	0	0	0	2
283	Negative		F	36	VILA CURUCA	Itaim Paulista	Săo Paulo (SP)	0.758	0.703	0.854	0.726	0	0	0	0	0	2
284	Negative		F	21	ITAIM PAULISTA	Itaim Paulista	Săo Paulo (SP)	0.758	0.703	0.854	0.726	0	0	0	0	0	2
285	Positive	Negative	F	52	GUAIANASES	Guaianazes : Hospital Geral Jesus Teixeira da Costa / Faculdade Guaianás	Săo Paulo (SP)	0.75	0.708	0.838	0.712	0	0	0	0	0	2
286	Negative		M	25	LAJEADO	Fábrica Bandeirantes : Escola Estadual Joaquim Eugęnio Lima Neto	Săo Paulo (SP)	0.668	0.619	0.749	0.643	0	0	0	0	0	2
287	Negative		F	54	LAJEADO	Fábrica Bandeirantes : Escola Estadual Joaquim Eugęnio Lima Neto	Săo Paulo (SP)	0.668	0.619	0.749	0.643	0	0	0	0	0	2
288	Positive	Negative	M	31	CIDADE TIRADENTES	Cidade Tiradentes : Centro Educacional Unificado Inácio Monteiro ( CEU )	Săo Paulo (SP)	0.633	0.556	0.737	0.618	0	0	0	0	0	2
289	Negative		M	29	JARDIM HELENA	Vila Itaim	Săo Paulo (SP)	0.645	0.566	0.744	0.636	0	1	0	0	0	2
290	Positive	Negative	F	44	CIDADE TIRADENTES	Cidade Tiradentes : Escola Estadual César Donato Calabrez / Escola Estadual Conjunto Habitacional Ignácio Monteiro IIidual Professor Sergio Rocha Kiehl	Săo Paulo (SP)	0.73	0.694	0.819	0.684	0	0	0	0	0	2
291	Negative		M	28	CIDADE TIRADENTES	Cidade Tiradentes : Escola Estadual César Donato Calabrez / Escola Estadual Conjunto Habitacional Ignácio Monteiro IIidual Professor Sergio Rocha Kiehl	Săo Paulo (SP)	0.73	0.694	0.819	0.684	0	0	0	0	0	2
292	Positive	Negative	F	34	VILA CURUCA	Rio do Ouro / Jaraguá ( Itaim Paulista )	Săo Paulo (SP)	0.653	0.595	0.741	0.632	0	0	1	0	0	2
293	Negative		M	40	CIDADE TIRADENTES	Cidade Tiradentes : Escola Municipal de Ensino Fundamental Antonio Pereira Ignácio	Săo Paulo (SP)	0.633	0.556	0.737	0.618	0	0	0	1	0	2
294	Negative		M	33	ITAIM PAULISTA	Safira	Săo Paulo (SP)	0.645	0.566	0.744	0.636	1	1	0	0	0	2
295	Negative		M	38	VILA CURUCA	Vila Curuçá : Escola Municipal de Ensino Fundamental Henrique Felipe Costa ( Henricao ) / Escola Municipal de Educaçăo Infantil Luiza Helena de Barros	Săo Paulo (SP)	0.736	0.703	0.822	0.69	0	0	0	1	0	2
296	Negative		M	56	JARDIM HELENA	Vila Itaim	Săo Paulo (SP)	0.645	0.566	0.744	0.636	0	1	0	1	0	2
297	Negative		F	14	CIDADE TIRADENTES	Cidade Tiradentes : Escola Estadual César Donato Calabrez / Escola Estadual Conjunto Habitacional Ignácio Monteiro IIidual Professor Sergio Rocha Kiehl	Săo Paulo (SP)	0.73	0.694	0.819	0.684	0	0	0	0	0	2
298	Positive	Negative	F	40	SAO MATEUS	Terceira Divisăo : Estrada Saturnino Pereira / Estrada Vovó Carolina	Săo Paulo (SP)	0.651	0.576	0.748	0.641	0	0	0	1	0	2
299	Positive	Negative	F	40	GUAIANASES	Guaianazes : Hospital Geral Jesus Teixeira da Costa / Faculdade Guaianás	Săo Paulo (SP)	0.75	0.708	0.838	0.712	0	0	0	0	0	2
300	Negative		F	32	VILA CURUCA	Jardim Robru : APM da Escola Estadual Professor Joaquim Alvares Cruz	Săo Paulo (SP)	0.653	0.595	0.741	0.632	0	0	0	0	1	2
301	Negative		F	25	VILA CURUCA	Jardim Robru : Hospital Unidade Básica de Saúde	Săo Paulo (SP)	0.701	0.652	0.79	0.668	0	0	0	0	0	2
302	Negative		F	52	JARDIM HELENA	Jardim Helena : Escola Estadual Henrique Smith Bayma Doutor / Escola Estadual Mario Kozel Filho	Săo Paulo (SP)	0.723	0.688	0.81	0.677	0	0	0	1	0	2
303	Negative		F	59	CIDADE TIRADENTES	Cidade Tiradentes : Escola Estadual Roque Teophilo / Escola Estadual Jorge Luiz Borgestadual Barro Branco II / Escola Estadual Oswaldo Gagliardi / Escola Municipal de Educaçăo Infantil Professora Gessy Gebara	Săo Paulo (SP)	0.7	0.641	0.798	0.671	0	0	0	0	0	2
304	Positive	Negative	F	25	CIDADE TIRADENTES	Cidade Tiradentes : Escola Estadual Roque Teophilo / Escola Estadual Jorge Luiz Borgestadual Barro Branco II / Escola Estadual Oswaldo Gagliardi / Escola Municipal de Educaçăo Infantil Professora Gessy Gebara	Săo Paulo (SP)	0.7	0.641	0.798	0.671	0	0	0	0	0	2
305	Negative		M	31	CIDADE TIRADENTES	Cidade Tiradentes : Hospital Organizaçăo Social de Saude Santa Marcelina Hospital Cidade Tiradentes	Săo Paulo (SP)	0.713	0.671	0.804	0.673	0	0	0	0	0	2
306	Negative		F	59	LAJEADO	Jardim Robru : Rua Pedra Dourada / Rua Esteios	Săo Paulo (SP)	0.701	0.652	0.79	0.668	0	0	0	0	0	2
307	Negative		F	43	CIDADE TIRADENTES	Cidade Tiradentes : Escola Estadual César Donato Calabrez / Escola Estadual Conjunto Habitacional Ignácio Monteiro IIidual Professor Sergio Rocha Kiehl	Săo Paulo (SP)	0.73	0.694	0.819	0.684	0	0	0	0	0	2
308	Negative		F	33	CIDADE TIRADENTES	Cidade Tiradentes : Escola Estadual Roque Teophilo / Escola Estadual Jorge Luiz Borgestadual Barro Branco II / Escola Estadual Oswaldo Gagliardi / Escola Municipal de Educaçăo Infantil Professora Gessy Gebara	Săo Paulo (SP)	0.7	0.641	0.798	0.671	0	0	0	0	0	2
309	Negative		M	28	LAJEADO	Fábrica Bandeirantes : Rua Professor Cosme Deodato Tadeu / Rua Redeiras / Rua Capităo Pucci / Igreja Universal	Săo Paulo (SP)	0.719	0.648	0.825	0.695	0	0	0	0	0	2
310	Negative		F	29	CIDADE TIRADENTES	Cidade Tiradentes : Escola Estadual César Donato Calabrez / Escola Estadual Conjunto Habitacional Ignácio Monteiro IIidual Professor Sergio Rocha Kiehl	Săo Paulo (SP)	0.73	0.694	0.819	0.684	0	0	0	0	0	2
311	Negative		F	41	JARDIM HELENA	Safira	Săo Paulo (SP)	0.645	0.566	0.744	0.636	1	0	0	0	0
312	Positive	Negative	M	33	CIDADE TIRADENTES	Cidade Tiradentes : Hospital Organizaçăo Social de Saude Santa Marcelina Hospital Cidade Tiradentes	Săo Paulo (SP)	0.713	0.671	0.804	0.673	0	0	0	0	0	2
313	Negative		M	19	IGUATEMI	Terceira Divisăo : Estrada Saturnino Pereira / Estrada Vovó Carolina	Săo Paulo (SP)	0.651	0.576	0.748	0.641	0	0	0	1	0	2
314	Negative		F	57	CIDADE TIRADENTES	Cidade Tiradentes : Hospital Organizaçăo Social de Saude Santa Marcelina Hospital Cidade Tiradentes	Săo Paulo (SP)	0.713	0.671	0.804	0.673	0	0	0	0	0	2
315	Positive	Negative	M	44	GUAIANASES	Guaianazes : Hospital Geral Jesus Teixeira da Costa / Faculdade Guaianás	Săo Paulo (SP)	0.75	0.708	0.838	0.712	0	0	0	0	0	2
316	Positive	Negative	F	25	GUAIANASES	Juscelino Kubitschek : Hospital Geral Jesus Teixeira da Costa	Săo Paulo (SP)	0.737	0.704	0.823	0.691	0	0	0	1	0	2
317	Negative		F	25	CIDADE TIRADENTES	Cidade Tiradentes : Escola Estadual César Donato Calabrez / Escola Estadual Conjunto Habitacional Ignácio Monteiro IIidual Professor Sergio Rocha Kiehl	Săo Paulo (SP)	0.73	0.694	0.819	0.684	0	0	0	0	0	2
318	Negative		M	12	ITAIM PAULISTA	Vila Curuçá : Escola Municipal de Ensino Fundamental Henrique Felipe Costa ( Henricao ) / Escola Municipal de Educaçăo Infantil Luiza Helena de Barros	Săo Paulo (SP)	0.736	0.703	0.822	0.69	0	0	0	0	0	2
319	Negative		M	22	GUAIANASES	Guaianazes : Hospital Geral Jesus Teixeira da Costa / Faculdade Guaianás	Săo Paulo (SP)	0.75	0.708	0.838	0.712	0	0	0	0	0	2
320	Negative		F	62	JARDIM HELENA	Safira	Săo Paulo (SP)	0.645	0.566	0.744	0.636	1	1	0	0	0	2
321	Negative		F	15	VILA CURUCA	Vila Curuca : Jardim Jaragua	Săo Paulo (SP)	0.789	0.757	0.863	0.751	0	0	0	0	0	2
322	Negative		F	61	GUAIANASES	Guaianazes : Hospital Geral Jesus Teixeira da Costa / Faculdade Guaianás	Săo Paulo (SP)	0.75	0.708	0.838	0.712	0	0	0	0	0	2
323	Negative		M	39	GUAIANASES	Guaianazes : Hospital Geral Jesus Teixeira da Costa / Faculdade Guaianás	Săo Paulo (SP)	0.75	0.708	0.838	0.712	0	0	0	0	0	2
324	Negative		F	41	VILA CURUCA	Jardim Robru : Escola Municipal Felipe Mestre Jou / Escola Municipal de Educaçăo Infantil Felipe Mestre Jou	Săo Paulo (SP)	0.701	0.652	0.79	0.668	0	0	0	0	0	2
325	Negative		M	26	VILA CURUCA	Vila Curuçá : Escola Municipal de Ensino Fundamental Henrique Felipe Costa ( Henricao ) / Escola Municipal de Educaçăo Infantil Luiza Helena de Barros	Săo Paulo (SP)	0.736	0.703	0.822	0.69	0	0	0	0	0	2
326	Negative		F	38	CIDADE TIRADENTES	Cidade Tiradentes : Escola Estadual Roque Teophilo / Escola Estadual Jorge Luiz Borgestadual Barro Branco II / Escola Estadual Oswaldo Gagliardi / Escola Municipal de Educaçăo Infantil Professora Gessy Gebara	Săo Paulo (SP)	0.7	0.641	0.798	0.671	0	0	0	0	0	2
327	Negative		M	0	CIDADE TIRADENTES	Cidade Tiradentes : Escola Estadual Roque Teophilo / Escola Estadual Jorge Luiz Borgestadual Barro Branco II / Escola Estadual Oswaldo Gagliardi / Escola Municipal de Educaçăo Infantil Professora Gessy Gebara	Săo Paulo (SP)	0.7	0.641	0.798	0.671	0	0	0	0	0	2
328	Negative		F	57	CIDADE TIRADENTES	Cidade Tiradentes : Escola Estadual Roque Teophilo / Escola Estadual Jorge Luiz Borgestadual Barro Branco II / Escola Estadual Oswaldo Gagliardi / Escola Municipal de Educaçăo Infantil Professora Gessy Gebara	Săo Paulo (SP)	0.7	0.641	0.798	0.671	0	0	0	0	0	2
329	Negative		M	1	GUAIANASES	Juscelino Kubitschek : Hospital Geral Jesus Teixeira da Costa	Săo Paulo (SP)	0.737	0.704	0.823	0.691	0	0	0	0	0	2
330	Negative		F	37	VILA CURUCA	Vila Curuçá : Escola Municipal de Ensino Fundamental Padre Chico Falconi / Escola Municipal Arturo de Angelis Creche Municipal	Săo Paulo (SP)	0.701	0.652	0.79	0.668	0	0	0	0	0	2
331	Negative		M	51	LAJEADO	Fábrica Bandeirantes : Centro de Educaçăo Infantil Yahwe Nissi / Escola Estadual Professor Aurélio Buarque de Holanda Ferreira B	Săo Paulo (SP)	0.723	0.686	0.812	0.679	0	0	0	0	0	2
332	Negative		M	57	LAJEADO	Fábrica Bandeirantes : Centro de Educaçăo Infantil Yahwe Nissi / Escola Estadual Professor Aurélio Buarque de Holanda Ferreira B	Săo Paulo (SP)	0.723	0.686	0.812	0.679	0	0	0	0	0	2
333	Negative		F	46	LAJEADO	Fábrica Bandeirantes : Centro de Educaçăo Infantil Yahwe Nissi / Escola Estadual Professor Aurélio Buarque de Holanda Ferreira B	Săo Paulo (SP)	0.723	0.686	0.812	0.679	0	0	0	0	0	2
334	Negative		F	40	GUAIANASES	Guaianazes : Hospital Geral Jesus Teixeira da Costa / Faculdade Guaianás	Săo Paulo (SP)	0.75	0.708	0.838	0.712	0	0	0	0	0	2
335	Negative		F	42	CIDADE TIRADENTES	Cidade Tiradentes : Escola Estadual César Donato Calabrez / Escola Estadual Conjunto Habitacional Ignácio Monteiro IIidual Professor Sergio Rocha Kiehl	Săo Paulo (SP)	0.73	0.694	0.819	0.684	0	0	0	0	0	2
336	Negative		M	27	CIDADE TIRADENTES	Cidade Tiradentes : Escola Municipal de Ensino Fundamental Professor Antonio D'Avila / Escola Estadual Ruy de Mello Junqueira / Escola Municipal de Ensino Fundamental Caio Sergio Pompeu de Toldo	Săo Paulo (SP)	0.73	0.698	0.815	0.684	0	0	0	0	0	2
337	Negative		M	24	CIDADE TIRADENTES	Cidade Tiradentes : Escola Estadual César Donato Calabrez / Escola Estadual Conjunto Habitacional Ignácio Monteiro IIidual Professor Sergio Rocha Kiehl	Săo Paulo (SP)	0.73	0.694	0.819	0.684	0	0	0	0	0	2
338	Negative		F	26	JARDIM JARAGU?	Vila Curuca : Jardim Jaragua	Săo Paulo (SP)	0.789	0.757	0.863	0.751	0	0	0	0	0	2
339	Negative		M	12	VILA CURUCA	Vila Curuca : Jardim Jaragua	Săo Paulo (SP)	0.789	0.757	0.863	0.751	0	0	0	1	0	2
340	Negative		F	21		Jardim Robru : Escola Municipal de Educaçăo Infantil Severino do Ramo / 67° Delegacia de Polícia / Escola Estadual Professor Amador Dos Santos Fernandes / Escola Municipal de Educaçăo Infantil Irmă Aldrefrança	Săo Paulo (SP)	0.734	0.696	0.823	0.691	0	0	0	0	0	2
341	Negative		M	24	VILA CURUCA	Jardim Robru : Rua Frei Fabiano de Cristo / Rua Felipe Cassiano	Săo Paulo (SP)	0.789	0.757	0.863	0.751	0	0	0	0	0	2
342	Negative		M	11	CIDADE TIRADENTES	Cidade Tiradentes : Escola Estadual Roque Teophilo / Escola Estadual Jorge Luiz Borgestadual Barro Branco II / Escola Estadual Oswaldo Gagliardi / Escola Municipal de Educaçăo Infantil Professora Gessy Gebara	Săo Paulo (SP)	0.7	0.641	0.798	0.671	0	0	0	0	0	2
343	Negative		F	34	GUAIANASES	Fábrica Bandeirantes : Centro de Educaçăo Infantil Yahwe Nissi / Escola Estadual Professor Aurélio Buarque de Holanda Ferreira B	Săo Paulo (SP)	0.723	0.686	0.812	0.679	0	0	0	0	0	2
344	Negative		M	52	JARDIM HELENA	Safira	Săo Paulo (SP)	0.645	0.566	0.744	0.636	0	1	0	1	0	2
345	Negative		M	10	CIDADE TIRADENTES	Cidade Tiradentes : Escola Municipal de Ensino Fundamental Professor Antonio D'Avila / Escola Estadual Ruy de Mello Junqueira / Escola Municipal de Ensino Fundamental Caio Sergio Pompeu de Toldo	Săo Paulo (SP)	0.73	0.698	0.815	0.684	0	0	0	1	0	2
346	Negative		M	33	CIDADE TIRADENTES	Cidade Tiradentes : Escola Estadual César Donato Calabrez / Escola Estadual Conjunto Habitacional Ignácio Monteiro IIidual Professor Sergio Rocha Kiehl	Săo Paulo (SP)	0.73	0.694	0.819	0.684	0	0	0	0	0	2
347	Negative		M	57	LAJEADO	Fábrica Bandeirantes : Centro de Educaçăo Infantil Yahwe Nissi / Escola Estadual Professor Aurélio Buarque de Holanda Ferreira B	Săo Paulo (SP)	0.723	0.686	0.812	0.679	0	0	0	1	0	2
348	Negative		F	18	CIDADE TIRADENTES	Cidade Tiradentes : Centro Educacional Unificado Inácio Monteiro ( CEU )	Săo Paulo (SP)	0.633	0.556	0.737	0.618	0	0	0	1	0	2
349	Negative		M	54	VILA CURUCA	Jardim Robru : Rua Jose Maria Alves de Deus / Rua José Elias de Almeida	Săo Paulo (SP)	0.653	0.595	0.741	0.632	0	0	0	0	0	2
350	Negative		M	55	ITAIM PAULISTA	Vila Curuçá : Escola Municipal de Ensino Fundamental Henrique Felipe Costa ( Henricao ) / Escola Municipal de Educaçăo Infantil Luiza Helena de Barros	Săo Paulo (SP)	0.736	0.703	0.822	0.69	0	0	0	0	0	2
351	Negative		F	30	VILA CURUCA	Jardim Robru : Escola Municipal de Educaçăo Infantil Severino do Ramo / 67° Delegacia de Polícia / Escola Estadual Professor Amador Dos Santos Fernandes / Escola Municipal de Educaçăo Infantil Irmă Aldrefrança	Săo Paulo (SP)	0.734	0.696	0.823	0.691	0	0	0	0	0	2
352	Negative		M	15	VILA CURUCA	Jardim Robru : Escola Municipal de Educaçăo Infantil Severino do Ramo / 67° Delegacia de Polícia / Escola Estadual Professor Amador Dos Santos Fernandes / Escola Municipal de Educaçăo Infantil Irmă Aldrefrança	Săo Paulo (SP)	0.734	0.696	0.823	0.691	0	0	0	0	0	2
353	Negative		F	23	CIDADE TIRADENTES	Cidade Tiradentes : Escola Municipal de Ensino Fundamental Professor Antonio D'Avila / Escola Estadual Ruy de Mello Junqueira / Escola Municipal de Ensino Fundamental Caio Sergio Pompeu de Toldo	Săo Paulo (SP)	0.73	0.698	0.815	0.684	0	0	0	0	0	2
354	Negative		F	41	GUAIANASES	Rio Fartura	Săo Paulo (SP)	0.657	0.603	0.743	0.634	0	0	0	1	0	2
355	Negative		M	74	JARDIM HELENA	Safira	Săo Paulo (SP)	0.645	0.566	0.744	0.636	1	1	0	1	0	2
356	Negative		M	24	JARDIM HELENA	Jardim Helena : Escola Estadual Henrique Smith Bayma Doutor / Escola Estadual Mario Kozel Filho	Săo Paulo (SP)	0.723	0.688	0.81	0.677	0	0	0	0	0	2
357	Negative		F	52	JARDIM HELENA	Jardim Helena : Escola Estadual Henrique Smith Bayma Doutor / Escola Estadual Mario Kozel Filho	Săo Paulo (SP)	0.723	0.688	0.81	0.677	0	0	0	0	0	2
358	Positive	Negative	M	20	CIDADE TIRADENTES	Cidade Tiradentes : Escola Municipal de Ensino Fundamental Professor Antonio D'Avila / Escola Estadual Ruy de Mello Junqueira / Escola Municipal de Ensino Fundamental Caio Sergio Pompeu de Toldo	Săo Paulo (SP)	0.73	0.698	0.815	0.684	0	0	0	0	0	2
359	Negative		F	23	STA ETELVINA II	Cidade Tiradentes : Escola Municipal de Ensino Fundamental Professor Antonio D'Avila / Escola Estadual Ruy de Mello Junqueira / Escola Municipal de Ensino Fundamental Caio Sergio Pompeu de Toldo	Săo Paulo (SP)	0.73	0.698	0.815	0.684	0	0	0	0	0	2
360	Negative		F	22	CIDADE TIRADENTES	Cidade Tiradentes : Escola Estadual Roque Teophilo / Escola Estadual Jorge Luiz Borgestadual Barro Branco II / Escola Estadual Oswaldo Gagliardi / Escola Municipal de Educaçăo Infantil Professora Gessy Gebara	Săo Paulo (SP)	0.7	0.641	0.798	0.671	0	0	0	0	0	2
361	Negative		F	35	VILA CURUCA	Vila Curuçá : Escola Estadual Marcelo Tulman Neto	Săo Paulo (SP)	0.734	0.696	0.823	0.691	0	0	0	0	0	2
362	Positive	Negative	M	25	CIDADE TIRADENTES	Cidade Tiradentes : Centro Educacional Unificado Inácio Monteiro ( CEU )	Săo Paulo (SP)	0.633	0.556	0.737	0.618	0	0	0	1	0	2
363	Positive	Negative	M	14	CIDADE TIRADENTES	Cidade Tiradentes : Escola Municipal de Ensino Fundamental Professor Antonio D'Avila / Escola Estadual Ruy de Mello Junqueira / Escola Municipal de Ensino Fundamental Caio Sergio Pompeu de Toldo	Săo Paulo (SP)	0.73	0.698	0.815	0.684	0	0	0	0	0	2
364	Positive	Negative	M	33	GUAIANASES	Guaianazes : Hospital Geral Jesus Teixeira da Costa / Faculdade Guaianás	Săo Paulo (SP)	0.75	0.708	0.838	0.712	0	0	0	0	0	2
365	Negative		M	45	CIDADE TIRADENTES	Cidade Tiradentes : Escola Municipal de Ensino Fundamental Professor Antonio D'Avila / Escola Estadual Ruy de Mello Junqueira / Escola Municipal de Ensino Fundamental Caio Sergio Pompeu de Toldo	Săo Paulo (SP)	0.73	0.698	0.815	0.684	0	0	0	0	0	2
366	Negative		F	7	CIDADE TIRADENTES	Cidade Tiradentes : Escola Municipal de Ensino Fundamental Professor Antonio D'Avila / Escola Estadual Ruy de Mello Junqueira / Escola Municipal de Ensino Fundamental Caio Sergio Pompeu de Toldo	Săo Paulo (SP)	0.73	0.698	0.815	0.684	0	0	0	0	0	2
367	Negative		F	12	CIDADE TIRADENTES	Cidade Tiradentes : Escola Municipal de Ensino Fundamental Professor Antonio D'Avila / Escola Estadual Ruy de Mello Junqueira / Escola Municipal de Ensino Fundamental Caio Sergio Pompeu de Toldo	Săo Paulo (SP)	0.73	0.698	0.815	0.684	0	0	0	0	0	2
368	Negative		M	52	VILA CURUCA	Jardim Robru : Escola Municipal de Educaçăo Infantil Severino do Ramo / 67° Delegacia de Polícia / Escola Estadual Professor Amador Dos Santos Fernandes / Escola Municipal de Educaçăo Infantil Irmă Aldrefrança	Săo Paulo (SP)	0.734	0.696	0.823	0.691	0	0	0	0	0	2
369	Negative		M	24	VILA CURUCA	Jardim Robru : Escola da Força Aérea Brasileira	Săo Paulo (SP)	0.736	0.703	0.822	0.69	0	0	0	1	0	2
370	Negative		F	56	CIDADE TIRADENTES	Cidade Tiradentes : Escola Estadual César Donato Calabrez / Escola Estadual Conjunto Habitacional Ignácio Monteiro IIidual Professor Sergio Rocha Kiehl	Săo Paulo (SP)	0.73	0.694	0.819	0.684	0	0	0	0	0	2
371	Negative		F	62	CIDADE TIRADENTES	Cidade Tiradentes: Condomínio Praia de Itamambuca	Săo Paulo (SP)	0.73	0.694	0.819	0.684	0	0	0	0	0	2
372	Negative		M	7	LAJEADO	Fábrica Bandeirantes : Centro de Educaçăo Infantil Yahwe Nissi / Escola Estadual Professor Aurélio Buarque de Holanda Ferreira B	Săo Paulo (SP)	0.723	0.686	0.812	0.679	0	0	0	1	0	2
373	Negative		F	11	CIDADE TIRADENTES	Cidade Tiradentes : Escola Municipal de Ensino Fundamental Professor Antonio D'Avila / Escola Estadual Ruy de Mello Junqueira / Escola Municipal de Ensino Fundamental Caio Sergio Pompeu de Toldo	Săo Paulo (SP)	0.73	0.698	0.815	0.684	0	0	0	0	0	2
374	Negative		F	19	CIDADE TIRADENTES	Cidade Tiradentes : Escola Municipal de Ensino Fundamental Professor Antonio D'Avila / Escola Estadual Ruy de Mello Junqueira / Escola Municipal de Ensino Fundamental Caio Sergio Pompeu de Toldo	Săo Paulo (SP)	0.73	0.698	0.815	0.684	0	0	0	0	0	2
375	Negative		M	7	LAJEADO	Fábrica Bandeirantes : Centro de Educaçăo Infantil Yahwe Nissi / Escola Estadual Professor Aurélio Buarque de Holanda Ferreira B	Săo Paulo (SP)	0.723	0.686	0.812	0.679	0	0	0	0	0	2
376	Negative		M	60	LAJEADO	Fábrica Bandeirantes : Centro de Educaçăo Infantil Yahwe Nissi / Escola Estadual Professor Aurélio Buarque de Holanda Ferreira B	Săo Paulo (SP)	0.723	0.686	0.812	0.679	0	0	0	1	0	2
377	Negative		M	33	CIDADE TIRADENTES	Cidade Tiradentes : Escola Municipal de Ensino Fundamental Professor Antonio D'Avila / Escola Estadual Ruy de Mello Junqueira / Escola Municipal de Ensino Fundamental Caio Sergio Pompeu de Toldo	Săo Paulo (SP)	0.73	0.698	0.815	0.684	0	0	0	0	0	2
378	Negative		F	7	LAJEADO	Fábrica Bandeirantes : Centro de Educaçăo Infantil Yahwe Nissi / Escola Estadual Professor Aurélio Buarque de Holanda Ferreira B	Săo Paulo (SP)	0.723	0.686	0.812	0.679	0	0	0	1	0	2
379	Negative		M	19	LAJEADO	Fábrica Bandeirantes : Centro de Educaçăo Infantil Yahwe Nissi / Escola Estadual Professor Aurélio Buarque de Holanda Ferreira B	Săo Paulo (SP)	0.723	0.686	0.812	0.679	0	0	0	1	0	2
380	Negative		F	38	VILA CURUCA	Vila Curuçá : Escola Estadual Marcelo Tulman Neto	Săo Paulo (SP)	0.734	0.696	0.823	0.691	0	0	0	0	0	2
381	Negative		F	17	LAJEADO	Fábrica Bandeirantes : Centro de Educaçăo Infantil Yahwe Nissi / Escola Estadual Professor Aurélio Buarque de Holanda Ferreira B	Săo Paulo (SP)	0.723	0.686	0.812	0.679	0	0	0	1	0	2
382	Negative		F	49	CIDADE TIRADENTES	Guaianazes : Centro de Educaçăo Infantil Vila Marilena	Săo Paulo (SP)	0.687	0.615	0.789	0.667	0	0	0	0	0	2
383	Negative		M	64	IGUATEMI	Terceira Divisăo	Săo Paulo (SP)	0.693	0.624	0.796	0.67	0	0	0	0	0	2
384	Positive	Negative	F	39	GUAIANASES	Guaianazes : Escola Municipal de Educaçăo Infantil Professora Maria Aparecida Lara Coiado / Escola Estadual Rocca Dordall / Escola Estadual Professora Zipora Rubinstein	Săo Paulo (SP)	0.719	0.648	0.825	0.695	0	0	0	0	0	2
385	Negative		F	42	VILA CURUCA	Jardim Robru : Escola da Força Aérea Brasileira	Săo Paulo (SP)	0.736	0.703	0.822	0.69	0	0	0	1	0	2
386	Negative		F	30	LAJEADO	Fábrica Bandeirantes : Centro de Educaçăo Infantil Yahwe Nissi / Escola Estadual Professor Aurélio Buarque de Holanda Ferreira B	Săo Paulo (SP)	0.723	0.686	0.812	0.679	0	0	0	0	0	2
387	Negative		M	67	CIDADE TIRADENTES	Cidade Tiradentes : Escola Municipal de Ensino Fundamental Professor Antonio D'Avila / Escola Estadual Ruy de Mello Junqueira / Escola Municipal de Ensino Fundamental Caio Sergio Pompeu de Toldo	Săo Paulo (SP)	0.73	0.698	0.815	0.684	0	0	0	0	0	2
388	Negative		F	54	GUAIANASES	Guaianazes : Centro de Educaçăo Infantil Vila Marilena	Săo Paulo (SP)	0.687	0.615	0.789	0.667	0	0	0	0	0	2
389	Negative		F	59	CIDADE TIRADENTES	Cidade Tiradentes : Escola Municipal de Ensino Fundamental Professor Antonio D'Avila / Escola Estadual Ruy de Mello Junqueira / Escola Municipal de Ensino Fundamental Caio Sergio Pompeu de Toldo	Săo Paulo (SP)	0.73	0.698	0.815	0.684	0	0	0	0	0	2
390	Positive	Negative	M	39	IGUATEMI	Terceira Divisăo	Săo Paulo (SP)	0.693	0.624	0.796	0.67	0	0	0	1	0	2
391	Positive	Negative	F	50	ITAIM PAULISTA	Jardim Robru : Escola da Força Aérea Brasileira	Săo Paulo (SP)	0.736	0.703	0.822	0.69	0	0	0	1	0	2
392	Negative		F	10	VILA CURUCA	Jardim Robru : Escola Municipal de Educaçăo Infantil Severino do Ramo / 67° Delegacia de Polícia / Escola Estadual Professor Amador Dos Santos Fernandes / Escola Municipal de Educaçăo Infantil Irmă Aldrefrança	Săo Paulo (SP)	0.734	0.696	0.823	0.691	0	0	0	0	0	2
393	Negative		M	11	LAJEADO	Jardim Robru : Escola Municipal de Educaçăo Infantil Severino do Ramo / 67° Delegacia de Polícia / Escola Estadual Professor Amador Dos Santos Fernandes / Escola Municipal de Educaçăo Infantil Irmă Aldrefrança	Săo Paulo (SP)	0.734	0.696	0.823	0.691	0	0	0	0	0	2
394	Positive	Negative	F	34	IGUATEMI	Terceira Divisăo	Săo Paulo (SP)	0.693	0.624	0.796	0.67	0	0	0	1	0	2
395	Negative		M	18	CIDADE TIRADENTES	Cidade Tiradentes : Escola Municipal de Ensino Fundamental Professor Antonio D'Avila / Escola Estadual Ruy de Mello Junqueira / Escola Municipal de Ensino Fundamental Caio Sergio Pompeu de Toldo	Săo Paulo (SP)	0.73	0.698	0.815	0.684	0	0	1	0	0	2
396	Negative		M	19	CIDADE TIRADENTES	Cidade Tiradentes : Escola Municipal de Ensino Fundamental Professor Antonio D'Avila / Escola Estadual Ruy de Mello Junqueira / Escola Municipal de Ensino Fundamental Caio Sergio Pompeu de Toldo	Săo Paulo (SP)	0.73	0.698	0.815	0.684	0	0	0	0	0	2
397	Positive	Negative	F	22	LAJEADO	Fábrica Bandeirantes : Centro de Educaçăo Infantil Yahwe Nissi / Escola Estadual Professor Aurélio Buarque de Holanda Ferreira B	Săo Paulo (SP)	0.723	0.686	0.812	0.679	0	0	0	0	0	2
398	Negative		F	18	VILA CURUCA	Jardim Robru : Escola Municipal de Educaçăo Infantil Severino do Ramo / 67° Delegacia de Polícia / Escola Estadual Professor Amador Dos Santos Fernandes / Escola Municipal de Educaçăo Infantil Irmă Aldrefrança	Săo Paulo (SP)	0.734	0.696	0.823	0.691	0	0	0	0	0	2
399	Negative		F	49	PARQUE SANTA RITA	Vila Curuçá : Escola Estadual Marcelo Tulman Neto	Săo Paulo (SP)	0.734	0.696	0.823	0.691	0	0	0	0	0	2
400	Negative		M	9	LAJEADO	Fábrica Bandeirantes : Centro de Educaçăo Infantil Yahwe Nissi / Escola Estadual Professor Aurélio Buarque de Holanda Ferreira B	Săo Paulo (SP)	0.723	0.686	0.812	0.679	0	0	0	0	0	2
401	Negative		F	27	GUAIANASES	Guaianazes : Escola Municipal de Educaçăo Infantil Professora Maria Aparecida Lara Coiado / Escola Estadual Rocca Dordall / Escola Estadual Professora Zipora Rubinstein	Săo Paulo (SP)	0.719	0.648	0.825	0.695	0	0	0	0	0	2
402	Negative		F	41	VILA CURUCA	Vila Curuçá : Escola Estadual Professor Adolpho Pluskat	Săo Paulo (SP)	0.752	0.707	0.845	0.711	0	0	0	0	0	2
403	Negative		F	38	VILA CURUCA	Vila Curuçá : Escola Estadual Professor Adolpho Pluskat	Săo Paulo (SP)	0.752	0.707	0.845	0.711	0	0	0	0	0	2
404	Negative		F	25	VILA CURUCA	Parque Guaianases	Săo Paulo (SP)	0.653	0.595	0.741	0.632	0	0	1	0	0	2
405	Negative		M	43	CIDADE TIRADENTES	Cidade Tiradentes : Escola Municipal de Ensino Fundamental Luiz Roberto Mega / Escola Municipal de Ensino Fundamental Jardim Áurea	Săo Paulo (SP)	0.633	0.556	0.737	0.618	0	0	0	0	0	2
406	Negative		F	16	CIDADE TIRADENTES	Cidade Tiradentes : Escola Municipal de Ensino Fundamental Luiz Roberto Mega / Escola Municipal de Ensino Fundamental Jardim Áurea	Săo Paulo (SP)	0.633	0.556	0.737	0.618	0	0	0	0	0	2
407	Positive	Negative	F	50	JARDIM HELENA	Safira	Săo Paulo (SP)	0.645	0.566	0.744	0.636	1	1	1	0	0	2
408	Negative		F	23	GUAIANASES	Guaianazes : Estaçăo Guainases	Săo Paulo (SP)	0.75	0.708	0.838	0.712	0	0	0	0	0	2
409	Negative		F	30	JARDIM HELENA	Jardim Helena : Escola Estadual Professora Caetano Zamitti Mammana	Săo Paulo (SP)	0.732	0.686	0.824	0.694	0	0	0	0	0	2
410	Positive	Negative	F	53	CIDADE TIRADENTES	Cidade Tiradentes : Escola Municipal de Educaçăo Infantil Najla Curi Izar	Săo Paulo (SP)	0.713	0.671	0.804	0.673	0	0	0	1	0	2
411	Negative		F	51	VILA CURUCA	Jardim Robru : Libero Ancona Lopes Vereador Creche Municipal	Săo Paulo (SP)	0.734	0.696	0.823	0.691	0	0	0	0	0	2
412	Negative		M	47	ITAQUERA	Cidade Tiradentes: Favela Pedra Branca	Săo Paulo (SP)	0.632	0.543	0.74	0.629	0	0	0	0	0	2
413	Negative		F	32	LAJEADO	Lajeado : Escola Estadual Cosme de Faria Major / Escola Estadual Miguel Hidalgo	Săo Paulo (SP)	0.719	0.648	0.825	0.695	0	0	0	0	0	2
414	Positive	Negative	F	12	ITAQUERA	Gleba do Pęssego	Săo Paulo (SP)	0.702	0.668	0.784	0.66	0	0	0	0	0	2
415	Negative		M	26	VILA CURUCA	Jardim Robru : Libero Ancona Lopes Vereador Creche Municipal	Săo Paulo (SP)	0.734	0.696	0.823	0.691	0	0	0	0	0	2
416	Negative		M	6	GUAIANASES	Jardim Robru : Libero Ancona Lopes Vereador Creche Municipal	Săo Paulo (SP)	0.734	0.696	0.823	0.691	0	0	0	0	0	2
417	Negative		F	17	CIDADE TIRADENTES	Cidade Tiradentes : Escola Municipal de Educaçăo Infantil Najla Curi Izar	Săo Paulo (SP)	0.713	0.671	0.804	0.673	0	0	0	1	0	2
418	Negative		F	44	CIDADE TIRADENTES	Cidade Tiradentes : Escola Municipal de Educaçăo Infantil Najla Curi Izar	Săo Paulo (SP)	0.713	0.671	0.804	0.673	0	0	0	1	0	2
419	Negative		F	44	CIDADE TIRADENTES	Cidade Tiradentes : Escola Municipal de Educaçăo Infantil Najla Curi Izar	Săo Paulo (SP)	0.713	0.671	0.804	0.673	0	0	0	1	0	2
420	Negative		F	61	JARDIM HELENA	Jardim Helena : Escola Estadual Professora Caetano Zamitti Mammana	Săo Paulo (SP)	0.732	0.686	0.824	0.694	0	0	0	0	0	2
421	Negative		M	0	LAJEADO	Lajeado : Escola Estadual Professor Cesar Dacorso Filho / Escola Estadual Professora Maria Lucia Ambrozio	Săo Paulo (SP)	0.719	0.648	0.825	0.695	0	0	0	0	0	2
422	Negative		M	33	LAJEADO	Lajeado : Escola Estadual Cosme de Faria Major / Escola Estadual Miguel Hidalgo	Săo Paulo (SP)	0.719	0.648	0.825	0.695	0	0	0	1	0	2
423	Negative		F	50	JARDIM HELENA	Jardim Helena : Hospital Jardim Helena / Hospital de Clinicas Jardim Helena Ltda	Săo Paulo (SP)	0.785	0.762	0.865	0.734	0	0	0	0	0	2
424	Negative		M	55	GUAIANASES	Guaianazes : Escola Municipal de Educaçăo Infantil Professora Maria Aparecida Lara Coiado / Escola Estadual Rocca Dordall / Escola Estadual Professora Zipora Rubinstein	Săo Paulo (SP)	0.719	0.648	0.825	0.695	0	0	0	0	0	2
425	Negative		F	62	JARDIM HELENA	Jardim Helena : Escola Estadual Professora Caetano Zamitti Mammana	Săo Paulo (SP)	0.732	0.686	0.824	0.694	0	0	0	0	1	2
426	Negative		F	13	LAJEADO	Lajeado : Escola Estadual Cosme de Faria Major / Escola Estadual Miguel Hidalgo	Săo Paulo (SP)	0.719	0.648	0.825	0.695	0	0	0	1	0	2
427	Negative		F	49	CIDADE TIRADENTES	Cidade Tiradentes : Escola Municipal de Educaçăo Infantil Najla Curi Izar	Săo Paulo (SP)	0.713	0.671	0.804	0.673	0	0	0	1	0	2
428	Negative		M	18	IGUATEMI	Terceira Divisăo	Săo Paulo (SP)	0.693	0.624	0.796	0.67	0	0	0	0	0	2
429	Negative		F	21	JARDIM HELENA	Jardim Helena : Escola Estadual Professora Caetano Zamitti Mammana	Săo Paulo (SP)	0.732	0.686	0.824	0.694	0	0	0	0	0	2
430	Negative		F	39	JOSE BONIFACIO	Gleba do Pęssego	Săo Paulo (SP)	0.702	0.668	0.784	0.66	0	0	0	0	0	2
431	Negative		M	29	LAJEADO	Lajeado : Escola Estadual Professora Nancy de Oliveira Fidalgo	Săo Paulo (SP)	0.719	0.676	0.811	0.678	0	0	0	0	0	2
432	Negative		M	2	JARDIM HELENA	Jardim Helena : Escola Estadual Professora Caetano Zamitti Mammana	Săo Paulo (SP)	0.732	0.686	0.824	0.694	0	0	0	0	0	2
433	Positive	Negative	F	26	IGUATEMI	Terceira Divisăo	Săo Paulo (SP)	0.693	0.624	0.796	0.67	0	0	0	1	0	2
434	Negative		F	50	CIDADE TIRADENTES	Cidade Tiradentes : Escola Municipal de Educaçăo Infantil Najla Curi Izar	Săo Paulo (SP)	0.713	0.671	0.804	0.673	0	0	0	1	0	2
435	Negative		F	22	JARDIM HELENA	Jardim Helena : Hospital Jardim Helena / Hospital de Clinicas Jardim Helena Ltda	Săo Paulo (SP)	0.785	0.762	0.865	0.734	0	0	0	0	0	2
436	Negative		F	49	JARDIM HELENA	Jardim Helena : Hospital Jardim Helena / Hospital de Clinicas Jardim Helena Ltda	Săo Paulo (SP)	0.785	0.762	0.865	0.734	0	0	0	0	0	2
437	Negative		F	19	JARDIM HELENA	Jardim Helena : Hospital Jardim Helena / Hospital de Clinicas Jardim Helena Ltda	Săo Paulo (SP)	0.785	0.762	0.865	0.734	0	0	0	0	0	2
438	Negative		M	19	JARDIM HELENA	Jardim Helena : Hospital Jardim Helena / Hospital de Clinicas Jardim Helena Ltda	Săo Paulo (SP)	0.785	0.762	0.865	0.734	0	0	0	0	0	2
439	Negative		M	1	JARDIM HELENA	Jardim Helena : Hospital Jardim Helena / Hospital de Clinicas Jardim Helena Ltda	Săo Paulo (SP)	0.785	0.762	0.865	0.734	0	0	0	0	0	2
440	Negative		F	32	CIDADE TIRADENTES	Cidade Tiradentes : Escola Municipal de Educaçăo Infantil Najla Curi Izar	Săo Paulo (SP)	0.713	0.671	0.804	0.673	0	0	0	1	0	2
441	Negative		M	5	SAO MATEUS	Terceira Divisăo	Săo Paulo (SP)	0.693	0.624	0.796	0.67	0	0	0	1	0	2
442	Negative		F	80	JARDIM HELENA	Jardim Helena : Escola Estadual Professora Caetano Zamitti Mammana	Săo Paulo (SP)	0.732	0.686	0.824	0.694	0	0	0	0	0	2
443	Negative		M	57	LAJEADO	Lajeado : Escola Estadual Professor Cesar Dacorso Filho / Escola Estadual Professora Maria Lucia Ambrozio	Săo Paulo (SP)	0.719	0.648	0.825	0.695	0	0	0	0	0	2
444	Negative		M	30	GUAIANASES	Guaianazes : Escola Municipal de Educaçăo Infantil Professora Maria Aparecida Lara Coiado / Escola Estadual Rocca Dordall / Escola Estadual Professora Zipora Rubinstein	Săo Paulo (SP)	0.719	0.648	0.825	0.695	0	0	0	0	0	2
445	Negative		F	26	LAJEADO	Lajeado : Escola Estadual Cosme de Faria Major / Escola Estadual Miguel Hidalgo	Săo Paulo (SP)	0.719	0.648	0.825	0.695	0	0	0	0	0	2
446	Negative		F	59	VILA CURUCA	Vila Curuçá : Estaçăo Jardim Helena / Vila Mara	Săo Paulo (SP)	0.789	0.757	0.863	0.751	0	0	0	1	0	2
447	Positive	Negative	M	28	CIDADE TIRADENTES	Guaianazes : Jardim Sao Pedro Creche Municipal / Guaianases	Săo Paulo (SP)	0.737	0.704	0.823	0.691	0	0	0	0	0	2
448	Negative		M	49	CIDADE TIRADENTES	Cidade Tiradentes : Escola Municipal de Educaçăo Infantil Najla Curi Izar	Săo Paulo (SP)	0.713	0.671	0.804	0.673	0	0	0	1	0	2
449	Negative		F	56	CASA	Guaianazes : Jardim Sao Pedro Creche Municipal / Guaianases	Săo Paulo (SP)	0.737	0.704	0.823	0.691	0	0	0	1	0	2
450	Negative		F	30	LAJEADO	Lageado : Centro Educacional Unificado Jambeiro ( CEU )	Săo Paulo (SP)	0.638	0.55	0.743	0.635	0	0	0	1	0	2
451	Negative		M	30	LAJEADO	Guaianazes : Jardim Sao Pedro Creche Municipal / Guaianases	Săo Paulo (SP)	0.737	0.704	0.823	0.691	0	0	0	1	0	2
452	Positive	Negative	F	21	CIDADE TIRADENTES	Cidade Tiradentes : Escola Municipal de Educaçăo Infantil Najla Curi Izar	Săo Paulo (SP)	0.713	0.671	0.804	0.673	0	0	0	1	0	2
453	Negative		F	18	VILA CURUCA	Vila Curuçá : Estaçăo Jardim Helena / Vila Mara	Săo Paulo (SP)	0.789	0.757	0.863	0.751	0	0	0	0	0	2
454	Positive	Negative	M	30	VILA CURUCA	Vila Curuçá : Estaçăo Jardim Helena / Vila Mara	Săo Paulo (SP)	0.789	0.757	0.863	0.751	0	0	0	1	0	2
455	Negative		M	74	GUAIANASES	Lajeado : Escola Estadual Professora Nancy de Oliveira Fidalgo	Săo Paulo (SP)	0.719	0.676	0.811	0.678	0	0	0	1	0	2
456	Negative		F	13	JARDIM HELENA	Jardim Helena : Escola Estadual Professora Caetano Zamitti Mammana	Săo Paulo (SP)	0.732	0.686	0.824	0.694	0	0	0	0	0	2
457	Negative		F	57	JARDIM HELENA	Jardim Helena : Escola Estadual Professora Caetano Zamitti Mammana	Săo Paulo (SP)	0.732	0.686	0.824	0.694	0	0	0	0	0	2
458	Negative		F	44	FAZENDA DO CARMO	Gleba do Pęssego	Săo Paulo (SP)	0.702	0.668	0.784	0.66	0	0	0	1	0	2
459	Negative		M	32	0	Lajeado : Escola Estadual Professora Nancy de Oliveira Fidalgo	Săo Paulo (SP)	0.719	0.676	0.811	0.678	0	0	0	1	0	2
460	Negative		M	21	GUAIANASES	Guaianazes : Jardim Sao Pedro Creche Municipal / Guaianases	Săo Paulo (SP)	0.737	0.704	0.823	0.691	0	0	0	1	0	2
461	Negative		M	26	ITAQUERA	Gleba do Pęssego	Săo Paulo (SP)	0.702	0.668	0.784	0.66	0	0	0	0	0	2
462	Negative		M	41	ITAQUERA	Gleba do Pęssego	Săo Paulo (SP)	0.702	0.668	0.784	0.66	0	0	0	0	0	2
463	Negative		F	35	VILA CURUCA	Vila Curuçá : Estaçăo Jardim Helena / Vila Mara	Săo Paulo (SP)	0.789	0.757	0.863	0.751	0	0	0	0	0	2
464	Negative		F	13	LAJEADO	Jardim Irene	Săo Paulo (SP)	0.661	0.521	0.804	0.689	0	0	0	0	0	2
465	Negative		F	40	GUAIANASES	Lageado : Centro Educacional Unificado Jambeiro ( CEU )	Săo Paulo (SP)	0.638	0.55	0.743	0.635	0	0	0	1	0	2
466	Negative		F	19	VILA CURUCA	Vila Curuçá : Estaçăo Jardim Helena / Vila Mara	Săo Paulo (SP)	0.789	0.757	0.863	0.751	0	0	0	0	0	2
467	Negative		M	45	IGUATEMI	Terceira Divisăo	Săo Paulo (SP)	0.693	0.624	0.796	0.67	0	0	0	1	0	2
468	Negative		F	9	JARDIM HELENA	Jardim Helena : Escola Estadual Professora Caetano Zamitti Mammana	Săo Paulo (SP)	0.732	0.686	0.824	0.694	0	0	0	0	0	2
469	Negative		M	19	LAJEADO	Lajeado : Escola Estadual Professor Cesar Dacorso Filho / Escola Estadual Professora Maria Lucia Ambrozio	Săo Paulo (SP)	0.719	0.648	0.825	0.695	0	0	0	0	0	2
470	Negative		M	22	LAJEADO	Lajeado : Escola Estadual Professora Nancy de Oliveira Fidalgo	Săo Paulo (SP)	0.719	0.676	0.811	0.678	0	0	0	1	0	2
471	Negative		F	21	LAJEADO	Lajeado : Escola Estadual Cosme de Faria Major / Escola Estadual Miguel Hidalgo	Săo Paulo (SP)	0.719	0.648	0.825	0.695	0	0	0	1	0	2
472	Negative		M	63	GUAIANASES	Guaianazes : Jardim Sao Pedro Creche Municipal / Guaianases	Săo Paulo (SP)	0.737	0.704	0.823	0.691	0	0	0	1	0	2
473	Negative		F	59	GUAIANASES	Guaianazes : Escola Municipal de Educaçăo Infantil Professora Maria Aparecida Lara Coiado / Escola Estadual Rocca Dordall / Escola Estadual Professora Zipora Rubinstein	Săo Paulo (SP)	0.719	0.648	0.825	0.695	0	0	0	0	0	2
474	Negative		M	24	GUAIANASES	Guaianazes : Jardim Sao Pedro Creche Municipal / Guaianases	Săo Paulo (SP)	0.737	0.704	0.823	0.691	0	0	0	1	0	2
475	Negative		M	33	JARDIM HELENA	Jardim Helena : Escola Estadual Professora Caetano Zamitti Mammana	Săo Paulo (SP)	0.732	0.686	0.824	0.694	0	0	0	0	0	2
476	Negative		M	10	JARDIM HELENA	Jardim Helena : Escola Estadual Professora Caetano Zamitti Mammana	Săo Paulo (SP)	0.732	0.686	0.824	0.694	0	0	0	0	0	2
477	Negative		F	91	CIDADE TIRADENTES	Gleba do Pęssego	Săo Paulo (SP)	0.702	0.668	0.784	0.66	0	0	0	1	0	2
478	Negative		M	74	GUAIANASES	Guaianazes : Jardim Sao Pedro Creche Municipal / Guaianases	Săo Paulo (SP)	0.737	0.704	0.823	0.691	0	0	0	1	0	2
479	Negative		M	26	VILA CURUCA	Vila Curuçá : Estaçăo Jardim Helena / Vila Mara	Săo Paulo (SP)	0.789	0.757	0.863	0.751	0	0	0	1	0	2
480	Negative		F	16	VILA CURUCA	Vila Curuçá : Estaçăo Jardim Helena / Vila Mara	Săo Paulo (SP)	0.789	0.757	0.863	0.751	0	0	0	0	0	2
481	Negative		F	29	VILA CURUCA	Vila Curuçá : Parque Chico Mendes	Săo Paulo (SP)	0.752	0.707	0.845	0.711	0	0	0	0	0	2
482	Negative		F	34	LAJEADO	Lajeado : Escola Estadual Cosme de Faria Major / Escola Estadual Miguel Hidalgo	Săo Paulo (SP)	0.719	0.648	0.825	0.695	0	0	0	1	0	2
483	Negative		F	20	GUAIANASES	Guaianazes : Jardim Sao Pedro Creche Municipal / Guaianases	Săo Paulo (SP)	0.737	0.704	0.823	0.691	0	0	0	1	0	2
484	Negative		F	57	GUAIANASES	Guaianazes : Jardim Sao Pedro Creche Municipal / Guaianases	Săo Paulo (SP)	0.737	0.704	0.823	0.691	0	0	0	1	0	2
485	Negative		F	18	GUAIANASES	Gleba do Pęssego	Săo Paulo (SP)	0.702	0.668	0.784	0.66	0	0	0	1	0	2
486	Negative		M	57	GUAIANASES	Guaianazes : Jardim Sao Pedro Creche Municipal / Guaianases	Săo Paulo (SP)	0.737	0.704	0.823	0.691	0	0	0	1	0	2
487	Positive	Negative	M	47	LAJEADO	Lajeado : Escola Estadual Professor Cesar Dacorso Filho / Escola Estadual Professora Maria Lucia Ambrozio	Săo Paulo (SP)	0.719	0.648	0.825	0.695	0	0	0	0	0	2
488	Negative		F	20	GUAIANASES	Guaianazes : Escola Municipal de Educaçăo Infantil Professora Maria Aparecida Lara Coiado / Escola Estadual Rocca Dordall / Escola Estadual Professora Zipora Rubinstein	Săo Paulo (SP)	0.719	0.648	0.825	0.695	0	0	0	0	0	2
489	Negative		F	13	GUAIANASES	Guaianazes : Jardim Sao Pedro Creche Municipal / Guaianases	Săo Paulo (SP)	0.737	0.704	0.823	0.691	0	0	0	1	0	2
490	Negative		M	40	LAJEADO	Lajeado : Escola Estadual Professora Nancy de Oliveira Fidalgo	Săo Paulo (SP)	0.719	0.676	0.811	0.678	0	0	0	0	0	2
491	Negative		M	17	ITAQUERA	Gleba do Pęssego	Săo Paulo (SP)	0.702	0.668	0.784	0.66	0	0	0	1	0	2
492	Positive	Negative	M	43	GUAIANASES	Guaianazes : Jardim Sao Pedro Creche Municipal / Guaianases	Săo Paulo (SP)	0.737	0.704	0.823	0.691	0	0	0	1	0	2
493	Negative		M	35	LAJEADO	Lajeado : Escola Estadual Professora Nancy de Oliveira Fidalgo	Săo Paulo (SP)	0.719	0.676	0.811	0.678	0	0	0	0	0	2
494	Negative		M	23	ITAQUERA	Gleba do Pęssego	Săo Paulo (SP)	0.702	0.668	0.784	0.66	0	0	0	0	0	2
495	Negative		M	36	VILA CURUCA	Vila Curuçá : Estaçăo Jardim Helena / Vila Mara	Săo Paulo (SP)	0.789	0.757	0.863	0.751	0	0	0	1	0	2
496	Negative		M	9	VILA CURUCA	Vila Curuçá : Estaçăo Jardim Helena / Vila Mara	Săo Paulo (SP)	0.789	0.757	0.863	0.751	0	0	0	1	0	2
497	Negative		M	1	VILA CURUCA	Vila Curuçá : Estaçăo Jardim Helena / Vila Mara	Săo Paulo (SP)	0.789	0.757	0.863	0.751	0	0	0	1	0	2
498	Negative		F	45	VILA CURUCA	Vila Curuçá : Estaçăo Jardim Helena / Vila Mara	Săo Paulo (SP)	0.789	0.757	0.863	0.751	0	0	0	1	0	2
499	Negative		M	22	LAJEADO	Lajeado : Escola Estadual Professora Nancy de Oliveira Fidalgo	Săo Paulo (SP)	0.719	0.676	0.811	0.678	0	0	0	0	0	2
500	Negative		M	63	GUAIANASES	Guaianazes : Escola Municipal de Ensino Fundamental Professor Julio Cesar de Melo e Sousa Malba Tahan	Săo Paulo (SP)	0.723	0.686	0.812	0.679	0	0	0	0	0	2
501	Negative		F	35	GUAIANASES	Guaianazes : Jardim Sao Pedro Creche Municipal / Guaianases	Săo Paulo (SP)	0.737	0.704	0.823	0.691	0	0	0	1	0	2
502	Negative		F	27	VILA CURUCA	Vila Curuçá : Estaçăo Jardim Helena / Vila Mara	Săo Paulo (SP)	0.789	0.757	0.863	0.751	0	0	0	0	0	2
503	Negative		F	37	ITAQUERA	Gleba do Pęssego	Săo Paulo (SP)	0.702	0.668	0.784	0.66	0	0	0	0	0	2
504	Positive	Negative	F	38	JOSE BONIFACIO	Lageado : Centro Educacional Unificado Jambeiro ( CEU )	Săo Paulo (SP)	0.638	0.55	0.743	0.635	0	0	0	0	0	2
505	Negative		M	55	GUAIANASES	Guaianazes : Jardim Sao Pedro Creche Municipal / Guaianases	Săo Paulo (SP)	0.737	0.704	0.823	0.691	0	0	0	1	0	2
506	Negative		F	6	CIDADE TIRADENTES	Terceira Divisăo	Săo Paulo (SP)	0.693	0.624	0.796	0.67	0	0	0	0	0	2
507	Negative		F	19	GUAIANASES	Guaianazes : Jardim Sao Pedro Creche Municipal / Guaianases	Săo Paulo (SP)	0.737	0.704	0.823	0.691	0	0	0	1	0	2
508	Positive	Negative	F	37	ITAIM PAULISTA	Vila Curuçá : Parque Chico Mendes	Săo Paulo (SP)	0.752	0.707	0.845	0.711	0	0	0	0	0	2
509	Negative		M	21	JARDIM HELENA	Jardim Helena : Hospital Jardim Helena / Hospital de Clinicas Jardim Helena Ltda	Săo Paulo (SP)	0.785	0.762	0.865	0.734	0	0	0	0	0	2
510	Negative		M	22	JARDIM HELENA	Jardim Helena : Hospital Jardim Helena / Hospital de Clinicas Jardim Helena Ltda	Săo Paulo (SP)	0.785	0.762	0.865	0.734	0	0	0	0	0	2
511	Negative		M	32	VILA CURUCA	Vila Curuçá : Estaçăo Jardim Helena / Vila Mara	Săo Paulo (SP)	0.789	0.757	0.863	0.751	0	0	0	0	0	2
512	Negative		M	63	GUAIANASES	Guaianazes : Escola Municipal de Ensino Fundamental Professor Julio Cesar de Melo e Sousa Malba Tahan	Săo Paulo (SP)	0.723	0.686	0.812	0.679	0	0	0	0	0	2
513	Negative		M	62	GUAIANASES	Guaianazes : Escola Municipal de Ensino Fundamental Professor Julio Cesar de Melo e Sousa Malba Tahan	Săo Paulo (SP)	0.723	0.686	0.812	0.679	0	0	0	1	0	2
514	Negative		M	14	JOSE BONIFACIO	José Bonifácio : Escola Estadual Professor Francisco de Assis Pires Corręa / Batalhăo de Bombeiros José Bonifácio / Escola Municipal de Ensino Fundamental Águas de Março	Săo Paulo (SP)	0.76	0.711	0.853	0.725	0	0	0	0	0	2
515	Positive	Negative	F	29	VILA CURUCA	Vila Curuçá : Parque Chico Mendes	Săo Paulo (SP)	0.752	0.707	0.845	0.711	0	0	0	0	0	2
516	Negative		M	19	JARDIM HELENA	Jardim Helena : Escola Estadual Professora Caetano Zamitti Mammana	Săo Paulo (SP)	0.732	0.686	0.824	0.694	0	0	0	0	0	2
517	Negative		M	27	VILA CURUCA	Vila Curuçá : Estaçăo Jardim Helena / Vila Mara	Săo Paulo (SP)	0.789	0.757	0.863	0.751	0	0	0	1	0	2
518	Negative		F	7	VILA CURUCA	Vila Curuçá : Estaçăo Jardim Helena / Vila Mara	Săo Paulo (SP)	0.789	0.757	0.863	0.751	0	0	0	0	0	2
519	Negative		F	51	VILA CURUCA	Vila Curuçá : Parque Chico Mendes	Săo Paulo (SP)	0.752	0.707	0.845	0.711	0	0	0	0	0	2
520	Negative		M	48	LAJEADO	Lajeado : Escola Estadual Cosme de Faria Major / Escola Estadual Miguel Hidalgo	Săo Paulo (SP)	0.719	0.648	0.825	0.695	0	0	0	0	0	2
521	Negative		M	25	JOSE BONIFACIO	José Bonifácio : Escola Estadual Professor Francisco de Assis Pires Corręa / Batalhăo de Bombeiros José Bonifácio / Escola Municipal de Ensino Fundamental Águas de Março	Săo Paulo (SP)	0.76	0.711	0.853	0.725	0	0	0	0	0	2
522	Negative		F	26	GUAIANASES	Guaianazes : Jardim Sao Pedro Creche Municipal / Guaianases	Săo Paulo (SP)	0.737	0.704	0.823	0.691	0	0	0	1	0	2
523	Negative		M	25	LAJEADO	Lajeado : Escola Estadual Cosme de Faria Major / Escola Estadual Miguel Hidalgo	Săo Paulo (SP)	0.719	0.648	0.825	0.695	0	0	0	0	0	2
524	Negative		F	1	VILA CURUCA	Vila Curuçá : Estaçăo Jardim Helena / Vila Mara	Săo Paulo (SP)	0.789	0.757	0.863	0.751	0	0	0	0	0	2
525	Negative		F	45	LAJEADO	Vila Curuçá : Parque Chico Mendes	Săo Paulo (SP)	0.752	0.707	0.845	0.711	0	0	0	0	0	2
526	Negative		M	19	GUAIANASES	Lageado : Escola Estadual Professora Eliza Mara Torres / Companhia de Desenvolvimento Habitacional e Urbana Condominio Residencial Mario Covas / Conjunto Residencial Senna	Săo Paulo (SP)	0.719	0.676	0.811	0.678	0	0	0	0	0	2
527	Negative		F	36	JARDIM HELENA	Jardim Helena : Escola Estadual Professora Caetano Zamitti Mammana	Săo Paulo (SP)	0.732	0.686	0.824	0.694	0	0	0	0	0	2
528	Negative		F	23	ITAQUERA	Gleba do Pęssego	Săo Paulo (SP)	0.702	0.668	0.784	0.66	0	0	0	1	0	2
529	Positive	Negative	M	65	LAJEADO	Vila Curuçá : Parque Chico Mendes	Săo Paulo (SP)	0.752	0.707	0.845	0.711	0	0	0	0	0	2
530	Positive	Negative	M	68	JOSE BONIFACIO	José Bonifácio : Escola Estadual Professor Francisco de Assis Pires Corręa / Batalhăo de Bombeiros José Bonifácio / Escola Municipal de Ensino Fundamental Águas de Março	Săo Paulo (SP)	0.76	0.711	0.853	0.725	0	0	0	0	0	2
531	Negative		M	73	JARDIM HELENA	Jardim Helena : Escola Estadual Professora Caetano Zamitti Mammana	Săo Paulo (SP)	0.732	0.686	0.824	0.694	0	0	0	0	0	2
532	Positive	Negative	F	57	VILA CURUCA	Vila Curuçá : Parque Chico Mendes	Săo Paulo (SP)	0.752	0.707	0.845	0.711	0	0	0	1	0	2
533	Negative		F	34	JOSE BONIFACIO	José Bonifácio : Escola Estadual Professor Francisco de Assis Pires Corręa / Batalhăo de Bombeiros José Bonifácio / Escola Municipal de Ensino Fundamental Águas de Março	Săo Paulo (SP)	0.76	0.711	0.853	0.725	0	0	0	0	0	2
534	Negative		F	1	VILA CURUCA	Vila Curuçá : Parque Chico Mendes	Săo Paulo (SP)	0.752	0.707	0.845	0.711	0	0	0	1	0	2
535	Negative		M	23	ITAQUERA	Gleba do Pęssego	Săo Paulo (SP)	0.702	0.668	0.784	0.66	0	0	0	0	0	2
536	Negative		F	11	JOSE BONIFACIO	Vila Muna	Săo Paulo (SP)	0.632	0.543	0.74	0.629	0	0	1	0	0	2
537	Negative		M	48	JOSE BONIFACIO	José Bonifácio : Escola Estadual Professor Francisco de Assis Pires Corręa / Batalhăo de Bombeiros José Bonifácio / Escola Municipal de Ensino Fundamental Águas de Março	Săo Paulo (SP)	0.76	0.711	0.853	0.725	0	0	0	0	0	2
538	Positive	Negative	F	37	JOSE BONIFACIO	José Bonifácio : Estaçăo José Bonifácio	Săo Paulo (SP)	0.801	0.787	0.875	0.746	0	0	0	0	0	2
539	Negative		F	57	JOSE BONIFACIO	José Bonifácio : Estaçăo José Bonifácio	Săo Paulo (SP)	0.801	0.787	0.875	0.746	0	0	0	0	0	2
540	Negative		F	37	JOSE BONIFACIO	José Bonifácio : Escola Estadual Professor Francisco de Assis Pires Corręa / Batalhăo de Bombeiros José Bonifácio / Escola Municipal de Ensino Fundamental Águas de Março	Săo Paulo (SP)	0.76	0.711	0.853	0.725	0	0	0	0	0	2
541	Negative		F	47	VILA CURUCA	Vila Curuçá : Parque Chico Mendes	Săo Paulo (SP)	0.752	0.707	0.845	0.711	0	0	0	1	0	2
542	Negative		F	37	JOSE BONIFACIO	José Bonifácio : Escola Estadual Professor Francisco de Assis Pires Corręa / Batalhăo de Bombeiros José Bonifácio / Escola Municipal de Ensino Fundamental Águas de Março	Săo Paulo (SP)	0.76	0.711	0.853	0.725	0	0	0	0	0	2
543	Negative		F	75	JOSE BONIFACIO	Vila Muna	Săo Paulo (SP)	0.632	0.543	0.74	0.629	0	0	1	0	0	2
544	Negative		M	48	LAJEADO	Lageado : Escola Estadual Professora Eliza Mara Torres / Companhia de Desenvolvimento Habitacional e Urbana Condominio Residencial Mario Covas / Conjunto Residencial Senna	Săo Paulo (SP)	0.719	0.676	0.811	0.678	0	0	0	0	0	2
545	Positive	Negative	F	18	JARDIM HELENA	Jardim Helena : Escola Estadual Professora Cristina de Castro Paes	Săo Paulo (SP)	0.645	0.566	0.744	0.636	1	1	0	1	0	2
546	Negative		F	13	LAJEADO	Lageado : Escola Estadual Professora Eliza Mara Torres / Companhia de Desenvolvimento Habitacional e Urbana Condominio Residencial Mario Covas / Conjunto Residencial Senna	Săo Paulo (SP)	0.719	0.676	0.811	0.678	0	0	0	0	0	2
547	Negative		F	2	JOSE BONIFACIO	José Bonifácio : Estaçăo José Bonifácio	Săo Paulo (SP)	0.801	0.787	0.875	0.746	0	0	0	0	0	2
548	Negative		F	20	JOSE BONIFACIO	José Bonifácio : Escola Estadual Professor Francisco de Assis Pires Corręa / Batalhăo de Bombeiros José Bonifácio / Escola Municipal de Ensino Fundamental Águas de Março	Săo Paulo (SP)	0.76	0.711	0.853	0.725	0	0	0	0	0	2
549	Negative		F	28	JOSE BONIFACIO	José Bonifácio : Estaçăo José Bonifácio	Săo Paulo (SP)	0.801	0.787	0.875	0.746	0	0	0	0	0	2
550	Positive	Negative	F	33	VILA CURUCA	Vila Curuçá : Parque Chico Mendes	Săo Paulo (SP)	0.752	0.707	0.845	0.711	0	0	0	0	0	2
551	Negative		F	4	VILA CURUCA	Vila Curuçá : Parque Chico Mendes	Săo Paulo (SP)	0.752	0.707	0.845	0.711	0	0	0	0	0	2
552	Negative		M	50	VILA CURUCA	Vila Curuçá : Parque Chico Mendes	Săo Paulo (SP)	0.752	0.707	0.845	0.711	0	0	0	0	0	2
553	Negative		F	54	VILA CURUCA	Vila Curuçá : Parque Chico Mendes	Săo Paulo (SP)	0.752	0.707	0.845	0.711	0	0	0	0	0	2
554	Negative		F	27	JOSE BONIFACIO	José Bonifácio : Escola de Educaçăo Infantil Edukar Sc Ltda Me	Săo Paulo (SP)	0.632	0.543	0.74	0.629	0	0	0	0	0	2
555	Negative		F	48	JOSE BONIFACIO	José Bonifácio : Escola de Educaçăo Infantil Edukar Sc Ltda Me	Săo Paulo (SP)	0.632	0.543	0.74	0.629	0	0	0	0	0	2
556	Negative		F	29	JOSE BONIFACIO	José Bonifácio : Escola Estadual Professor Francisco de Assis Pires Corręa / Batalhăo de Bombeiros José Bonifácio / Escola Municipal de Ensino Fundamental Águas de Março	Săo Paulo (SP)	0.76	0.711	0.853	0.725	0	0	0	0	0	2
557	Negative		M	47	JOSE BONIFACIO	José Bonifácio : Estaçăo José Bonifácio	Săo Paulo (SP)	0.801	0.787	0.875	0.746	0	0	0	0	0	2
558	Negative		F	42	JOSE BONIFACIO	Gleba do Pęssego	Săo Paulo (SP)	0.702	0.668	0.784	0.66	0	0	0	0	0	2
559	Negative		F	43	VILA CURUCA	Vila Curuçá : Parque Chico Mendes	Săo Paulo (SP)	0.752	0.707	0.845	0.711	0	0	0	0	0	2
560	Positive	Negative	F	48	VILA CURUCA	Vila Curuçá : Parque Chico Mendes	Săo Paulo (SP)	0.752	0.707	0.845	0.711	0	0	0	0	0	2
561	Negative		F	31	LAJEADO	Lajeado : Escola Estadual Professora Nancy de Oliveira Fidalgo	Săo Paulo (SP)	0.719	0.676	0.811	0.678	0	0	0	0	0	2
562	Negative		M	31	SAO MIGUEL	Cidade Nitro-Operária : Cemitério Federal Organizaçăo Nacional de Convęnio	Săo Paulo (SP)	0.806	0.776	0.886	0.762	0	0	0	0	0	2
563	Negative		F	44	JOSE BONIFACIO	José Bonifácio : Estaçăo José Bonifácio	Săo Paulo (SP)	0.801	0.787	0.875	0.746	0	0	0	0	0	2
564	Negative		M	60	JOSE BONIFACIO	José Bonifácio : Estaçăo José Bonifácio	Săo Paulo (SP)	0.801	0.787	0.875	0.746	0	0	0	0	0	2
565	Negative		F	53	JARDIM HELENA	Jardim Helena : Escola Estadual Professora Caetano Zamitti Mammana	Săo Paulo (SP)	0.732	0.686	0.824	0.694	0	0	0	0	0	2
566	Positive	Negative	M	55	JOSE BONIFACIO	José Bonifácio : Escola Estadual Professor Francisco de Assis Pires Corręa / Batalhăo de Bombeiros José Bonifácio / Escola Municipal de Ensino Fundamental Águas de Março	Săo Paulo (SP)	0.76	0.711	0.853	0.725	0	0	0	0	0	2
567	Negative		M	36	SAO MATEUS	Iguatemi : Escola Estadual Antonieta de Souza Alcântara / Centro de Educaçăo Infantil Indireto Doutor Benedito Costa Carvalho	Săo Paulo (SP)	0.693	0.624	0.796	0.67	0	0	0	1	0	2
568	Negative		F	58	SAO MIGUEL	Cidade Nitro-Operária : Cemitério Federal Organizaçăo Nacional de Convęnio	Săo Paulo (SP)	0.806	0.776	0.886	0.762	0	0	0	0	0	2
569	Negative		F	56	ITAQUERA	José Bonifácio : Escola Estadual Professor Francisco de Assis Pires Corręa / Batalhăo de Bombeiros José Bonifácio / Escola Municipal de Ensino Fundamental Águas de Março	Săo Paulo (SP)	0.76	0.711	0.853	0.725	0	0	0	0	0	2
570	Negative		F	32	SAO MIGUEL	Cidade Nitro-Operária / Sao Miguel Paulista : Estaçăo Săo Miguel Paulista	Săo Paulo (SP)	0.771	0.722	0.865	0.734	1	0	0	0	0	2
571	Positive	Negative	M	65	JOSE BONIFACIO	José Bonifácio : Escola Estadual Professor Francisco de Assis Pires Corręa / Batalhăo de Bombeiros José Bonifácio / Escola Municipal de Ensino Fundamental Águas de Março	Săo Paulo (SP)	0.76	0.711	0.853	0.725	0	0	0	0	0	2
572	Negative		F	56	JOSE BONIFACIO	José Bonifácio : Estaçăo José Bonifácio	Săo Paulo (SP)	0.801	0.787	0.875	0.746	0	0	0	0	0	2
573	Negative		F	29	JOSE BONIFACIO	José Bonifácio : Escola Estadual Professor Francisco de Assis Pires Corręa / Batalhăo de Bombeiros José Bonifácio / Escola Municipal de Ensino Fundamental Águas de Março	Săo Paulo (SP)	0.76	0.711	0.853	0.725	0	0	0	0	0	2
574	Negative		M	12	SAO MIGUEL	Cidade Nitro-Operária : Cemitério Federal Organizaçăo Nacional de Convęnio	Săo Paulo (SP)	0.806	0.776	0.886	0.762	0	0	0	0	0	2
575	Negative		M	8	JOSE BONIFACIO	José Bonifacio : Rua Amanari / Rua Francisco Amorim	Săo Paulo (SP)	0.707	0.627	0.82	0.687	0	0	0	0	0	2
576	Negative		M	4	SAO MIGUEL	Cidade Nitro-Operária : Cemitério Federal Organizaçăo Nacional de Convęnio	Săo Paulo (SP)	0.806	0.776	0.886	0.762	0	0	0	0	0	2
577	Negative		M	42	JOSE BONIFACIO	José Bonifácio : Escola Estadual Professor Francisco de Assis Pires Corręa / Batalhăo de Bombeiros José Bonifácio / Escola Municipal de Ensino Fundamental Águas de Março	Săo Paulo (SP)	0.76	0.711	0.853	0.725	0	0	0	0	0	2
578	Negative		M	2	IGUATEMI	Iguatemi : Escola Estadual Antonieta de Souza Alcântara / Centro de Educaçăo Infantil Indireto Doutor Benedito Costa Carvalho	Săo Paulo (SP)	0.693	0.624	0.796	0.67	0	0	0	1	0	2
579	Negative		F	13	JOSE BONIFACIO	José Bonifácio : Escola Estadual Professor Francisco de Assis Pires Corręa / Batalhăo de Bombeiros José Bonifácio / Escola Municipal de Ensino Fundamental Águas de Março	Săo Paulo (SP)	0.76	0.711	0.853	0.725	0	0	0	0	0	2
580	Negative		F	61	JARDIM HELENA	Pantanal 2 / Roland Berigan	Săo Paulo (SP)	0.707	0.675	0.788	0.665	0	0	0	0	0	2
581	Negative		M	37	SAO MIGUEL	Cidade Nitro-Operária : Jardim Sao Vicente Creche Municipal / Escola e Recreacao Infantil Brilho Celeste S/C Ltd	Săo Paulo (SP)	0.761	0.723	0.85	0.717	0	0	0	0	0	2
582	Negative		M	33	JARDIM HELENA	Jardim Helena : Escola Estadual Professora Caetano Zamitti Mammana	Săo Paulo (SP)	0.732	0.686	0.824	0.694	0	0	0	0	0	2
583	Negative		F	0	ITAIM PAULISTA	Vila Curuçá : Parque Chico Mendes	Săo Paulo (SP)	0.752	0.707	0.845	0.711	0	0	0	0	0	2
584	Positive	Negative	F	27	JOSE BONIFACIO	José Bonifácio : Estaçăo José Bonifácio	Săo Paulo (SP)	0.801	0.787	0.875	0.746	0	0	0	0	0	2
585	Negative		M	48	ITAQUERA	Parada Quinze : Parque Marisa	Săo Paulo (SP)	0.774	0.732	0.864	0.732	0	0	0	0	0	2
586	Negative		M	65	ITAQUERA	Parada Quinze : XV de Novembro Colegio Integrado	Săo Paulo (SP)	0.751	0.703	0.846	0.712	0	0	0	0	0	2
587	Negative		F	56	JOSE BONIFACIO	José Bonifácio : Estaçăo José Bonifácio	Săo Paulo (SP)	0.801	0.787	0.875	0.746	0	0	0	0	0	2
588	Negative		M	23	JOSE BONIFACIO	José Bonifácio : Escola Estadual Professor Francisco de Assis Pires Corręa / Batalhăo de Bombeiros José Bonifácio / Escola Municipal de Ensino Fundamental Águas de Março	Săo Paulo (SP)	0.76	0.711	0.853	0.725	0	0	0	0	0	2
589	Negative		M	16	IGUATEMI	Iguatemi : Escola Estadual Antonieta de Souza Alcântara / Centro de Educaçăo Infantil Indireto Doutor Benedito Costa Carvalho	Săo Paulo (SP)	0.693	0.624	0.796	0.67	0	0	0	1	0	2
590	Negative		M	27	JOSE BONIFACIO	José Bonifácio : Escola Estadual Professor Francisco de Assis Pires Corręa / Batalhăo de Bombeiros José Bonifácio / Escola Municipal de Ensino Fundamental Águas de Março	Săo Paulo (SP)	0.76	0.711	0.853	0.725	0	0	0	0	0	2
591	Negative		F	30	IGUATEMI	Iguatemi : Escola Municipal de Ensino Fundamental Jardim Das Laranjeiras / Centro de Educaçăo Infantil Jardim Rosely	Săo Paulo (SP)	0.761	0.711	0.853	0.728	0	0	0	0	0	2
592	Negative		F	50	ITAQUERA	Parada Quinze : Parque Marisa	Săo Paulo (SP)	0.774	0.732	0.864	0.732	0	0	0	0	0	2
593	Negative		F	48	SAO MIGUEL	Cidade Nitro-Operária : Jardim Sao Vicente Creche Municipal / Escola e Recreacao Infantil Brilho Celeste S/C Ltd	Săo Paulo (SP)	0.761	0.723	0.85	0.717	0	0	0	1	0	2
594	Negative		F	47	IGUATEMI	Iguatemi : Escola Estadual Antonieta de Souza Alcântara / Centro de Educaçăo Infantil Indireto Doutor Benedito Costa Carvalho	Săo Paulo (SP)	0.693	0.624	0.796	0.67	0	0	0	1	0	2
595	Negative		M	13	ITAQUERA	Parada Quinze : Parque Marisa	Săo Paulo (SP)	0.774	0.732	0.864	0.732	0	0	0	0	0	2
596	Positive	Negative	M	39	JOSE BONIFACIO	José Bonifácio : Escola Estadual Professor Francisco de Assis Pires Corręa / Batalhăo de Bombeiros José Bonifácio / Escola Municipal de Ensino Fundamental Águas de Março	Săo Paulo (SP)	0.76	0.711	0.853	0.725	0	0	0	0	0	2
597	Negative		M	16	IGUATEMI	Iguatemi : Escola Estadual Antonieta de Souza Alcântara / Centro de Educaçăo Infantil Indireto Doutor Benedito Costa Carvalho	Săo Paulo (SP)	0.693	0.624	0.796	0.67	0	0	0	1	0	2
598	Negative		F	15	SAO MIGUEL	Vila Progresso	Săo Paulo (SP)	0.744	0.707	0.832	0.699	0	0	0	1	0	2
599	Negative		F	38	JOSE BONIFACIO	José Bonifácio : Escola Estadual Professor Francisco de Assis Pires Corręa / Batalhăo de Bombeiros José Bonifácio / Escola Municipal de Ensino Fundamental Águas de Março	Săo Paulo (SP)	0.76	0.711	0.853	0.725	0	0	0	0	0	2
600	Negative		M	6	SAO MIGUEL	Cidade Nitro-Operária : Novo Horizonte Colegio Unidade II	Săo Paulo (SP)	0.723	0.688	0.81	0.677	0	0	0	0	0	2
601	Positive	Negative	F	17	SAO MIGUEL	Vila Progresso	Săo Paulo (SP)	0.744	0.707	0.832	0.699	0	0	0	1	0	2
602	Negative		F	16	JOSE BONIFACIO	José Bonifácio : Estaçăo José Bonifácio	Săo Paulo (SP)	0.801	0.787	0.875	0.746	0	0	0	0	0	2
603	Negative		M	33	SAO MIGUEL	Vila Progresso	Săo Paulo (SP)	0.744	0.707	0.832	0.699	0	0	0	0	0	2
604	Positive	Negative	F	22	ITAQUERA	José Bonifácio : Escola Estadual Professor Francisco de Assis Pires Corręa / Batalhăo de Bombeiros José Bonifácio / Escola Municipal de Ensino Fundamental Águas de Março	Săo Paulo (SP)	0.76	0.711	0.853	0.725	0	0	0	0	0	2
605	Positive	Negative	F	22	ITAQUERA	José Bonifácio : Escola Estadual Professor Francisco de Assis Pires Corręa / Batalhăo de Bombeiros José Bonifácio / Escola Municipal de Ensino Fundamental Águas de Março	Săo Paulo (SP)	0.76	0.711	0.853	0.725	0	0	0	0	0	2
606	Negative		F	8	IGUATEMI	Iguatemi : Escola Estadual Antonieta de Souza Alcântara / Centro de Educaçăo Infantil Indireto Doutor Benedito Costa Carvalho	Săo Paulo (SP)	0.693	0.624	0.796	0.67	0	0	0	1	0	2
607	Negative		F	22	SAO MIGUEL	Cidade Nitro-Operária : Jardim Sao Vicente Creche Municipal / Escola e Recreacao Infantil Brilho Celeste S/C Ltd	Săo Paulo (SP)	0.761	0.723	0.85	0.717	0	0	0	0	0	2
608	Negative		F	72	SAO MIGUEL	Cidade Nitro-Operária : Cemitério Federal Organizaçăo Nacional de Convęnio	Săo Paulo (SP)	0.806	0.776	0.886	0.762	0	0	0	0	0	2
609	Negative		F	8	SAO MIGUEL	Vila Progresso	Săo Paulo (SP)	0.744	0.707	0.832	0.699	0	0	0	0	0	2
610	Negative		M	14	JOSE BONIFACIO	José Bonifácio : Estaçăo José Bonifácio	Săo Paulo (SP)	0.801	0.787	0.875	0.746	0	0	0	0	0	2
611	Negative		M	38	JOSE BONIFACIO	Gleba do Pęssego	Săo Paulo (SP)	0.702	0.668	0.784	0.66	0	0	0	0	0	2
612	Negative		F	27	JOSE BONIFACIO	Gleba do Pęssego	Săo Paulo (SP)	0.702	0.668	0.784	0.66	0	0	0	0	0	2
613	Negative		F	34	JARDIM HELENA	Jardim Helena : Hospital Jardim Helena / Hospital de Clinicas Jardim Helena Ltda	Săo Paulo (SP)	0.785	0.762	0.865	0.734	1	0	0	0	0	2
614	Negative		M	11	SAO MIGUEL	Vila Progresso	Săo Paulo (SP)	0.744	0.707	0.832	0.699	0	0	0	0	0	2
615	Negative		F	29	SAO MIGUEL	Cidade Nitro-Operária / Sao Miguel Paulista : Estaçăo Săo Miguel Paulista	Săo Paulo (SP)	0.771	0.722	0.865	0.734	0	0	0	0	0	2
616	Negative		M	42	ITAQUERA	Parada Quinze : Parque Marisa	Săo Paulo (SP)	0.774	0.732	0.864	0.732	0	0	0	0	0	2
617	Negative		M	58	SAO MIGUEL	Cidade Nitro-Operária : Jardim Sao Vicente Creche Municipal / Escola e Recreacao Infantil Brilho Celeste S/C Ltd	Săo Paulo (SP)	0.761	0.723	0.85	0.717	0	0	0	1	0	2
618	Negative		M	60	JOSE BONIFACIO	José Bonifácio : Parque Raul Seixas	Săo Paulo (SP)	0.795	0.752	0.883	0.756	0	0	0	0	0	2
619	Negative		F	9	ITAQUERA	Parada Quinze : Parque Marisa	Săo Paulo (SP)	0.774	0.732	0.864	0.732	0	0	0	0	0	2
620	Negative		M	40	JOSE BONIFACIO	José Bonifácio : Estaçăo José Bonifácio	Săo Paulo (SP)	0.801	0.787	0.875	0.746	0	0	0	0	0	2
621	Negative		M	68	JOSE BONIFACIO	José Bonifácio : Estaçăo José Bonifácio	Săo Paulo (SP)	0.801	0.787	0.875	0.746	0	0	0	0	0	2
622	Negative		M	45	ITAQUERA	Parada Quinze : Parque Marisa	Săo Paulo (SP)	0.774	0.732	0.864	0.732	0	0	0	0	0	2
623	Negative		F	61	JOSE BONIFACIO	José Bonifácio : Escola Estadual Professor Francisco de Assis Pires Corręa / Batalhăo de Bombeiros José Bonifácio / Escola Municipal de Ensino Fundamental Águas de Março	Săo Paulo (SP)	0.76	0.711	0.853	0.725	0	0	0	0	0	2
624	Negative		M	29	SAO MIGUEL	Vila Progresso	Săo Paulo (SP)	0.744	0.707	0.832	0.699	0	0	0	0	0	2
625	Negative		F	32	ITAQUERA	Parada Quinze : Parque Marisa	Săo Paulo (SP)	0.774	0.732	0.864	0.732	0	0	0	0	0	2
626	Positive	Negative	M	24	JARDIM HELENA	Pantanal 2 / Roland Berigan	Săo Paulo (SP)	0.707	0.675	0.788	0.665	0	0	0	0	0	2
627	Negative		M	44	ITAQUERA	Gleba do Pęssego : Cemitério Israelita Embu	Săo Paulo (SP)	0.744	0.695	0.838	0.706	0	0	0	0	0	2
628	Negative		M	30	ITAQUERA	Parada Quinze : Parque Marisa	Săo Paulo (SP)	0.774	0.732	0.864	0.732	0	0	0	0	0	2
629	Negative		M	48	IGUATEMI	Iguatemi : Escola Estadual Antonieta de Souza Alcântara / Centro de Educaçăo Infantil Indireto Doutor Benedito Costa Carvalho	Săo Paulo (SP)	0.693	0.624	0.796	0.67	0	0	0	1	0	2
630	Negative		F	86	IGUATEMI	Iguatemi : Escola Municipal de Ensino Fundamental Jardim Das Laranjeiras / Centro de Educaçăo Infantil Jardim Rosely	Săo Paulo (SP)	0.761	0.711	0.853	0.728	0	0	0	0	0	2
631	Negative		M	34	JOSE BONIFACIO	Parada Quinze : XV de Novembro Colegio Integrado	Săo Paulo (SP)	0.751	0.703	0.846	0.712	0	0	0	0	0	2
632	Negative		F	40	JOSE BONIFACIO	José Bonifácio : Parque Raul Seixas	Săo Paulo (SP)	0.795	0.752	0.883	0.756	0	0	0	0	0	2
633	Positive	Negative	F	23	JOSE BONIFACIO	Gleba do Pęssego : Vila Nova Cabaré	Săo Paulo (SP)	0.632	0.543	0.74	0.629	0	0	0	0	0	2
634	Negative		M	44	ITAQUERA	Gleba do Pęssego : Cemitério Israelita Embu	Săo Paulo (SP)	0.744	0.695	0.838	0.706	0	0	0	0	0	2
635	Negative		F	67	SAO MIGUEL	Cidade Nitro-Operária : Jardim Sao Vicente Creche Municipal / Escola e Recreacao Infantil Brilho Celeste S/C Ltd	Săo Paulo (SP)	0.761	0.723	0.85	0.717	0	0	0	0	0	2
636	Negative		M	69	SAO MIGUEL	Cidade Nitro-Operária : Jardim Sao Vicente Creche Municipal / Escola e Recreacao Infantil Brilho Celeste S/C Ltd	Săo Paulo (SP)	0.761	0.723	0.85	0.717	0	0	0	0	0	2
637	Negative		M	41	IGUATEMI	Parque Săo Rafael	Săo Paulo (SP)	0.701	0.663	0.785	0.661	0	0	0	0	0	2
638	Negative		M	34	SAO RAFAEL	Parque Săo Rafael	Săo Paulo (SP)	0.701	0.663	0.785	0.661	0	0	0	0	0	2
639	Negative		M	7	SAO MIGUEL	Cidade Nitro-Operária : Cemitério Federal Organizaçăo Nacional de Convęnio	Săo Paulo (SP)	0.806	0.776	0.886	0.762	0	0	0	0	0	2
640	Negative		F	50	ITAQUERA	Parada Quinze : Parque Marisa	Săo Paulo (SP)	0.774	0.732	0.864	0.732	0	0	0	0	0	2
641	Positive	Negative	F	30	SAO MIGUEL	Cidade Nitro-Operária : Jardim Sao Vicente Creche Municipal / Escola e Recreacao Infantil Brilho Celeste S/C Ltd	Săo Paulo (SP)	0.761	0.723	0.85	0.717	0	0	0	0	0	2
642	Negative		M	28	SAO MIGUEL	Cidade Nitro-Operária : Jardim Sao Vicente Creche Municipal / Escola e Recreacao Infantil Brilho Celeste S/C Ltd	Săo Paulo (SP)	0.761	0.723	0.85	0.717	0	0	0	1	0	2
643	Negative		M	54	ITAQUERA	Parada Quinze : Parque Marisa	Săo Paulo (SP)	0.774	0.732	0.864	0.732	0	0	0	0	0	2
644	Negative		M	20	JOSE BONIFACIO	José Bonifacio : Rua Amanari / Rua Francisco Amorim	Săo Paulo (SP)	0.707	0.627	0.82	0.687	0	0	0	1	0	2
645	Negative		M	31	ITAQUERA	José Bonifacio : Rua Amanari / Rua Francisco Amorim	Săo Paulo (SP)	0.707	0.627	0.82	0.687	0	0	0	1	0	2
646	Negative		M	21	SAO MATEUS	Iguatemi : Escola Municipal de Ensino Fundamental Jardim Das Laranjeiras / Centro de Educaçăo Infantil Jardim Rosely	Săo Paulo (SP)	0.761	0.711	0.853	0.728	0	0	0	1	0	2
647	Positive	Negative	F	22	SAO MIGUEL	Cidade Nitro-Operária / Sao Miguel Paulista : Estaçăo Săo Miguel Paulista	Săo Paulo (SP)	0.771	0.722	0.865	0.734	0	0	0	0	0	2
648	Negative		M	20	SAO MIGUEL	Vila Progresso : Escola Estadual Professor Arlindo Pinto da Silva / Escola Estadual Professor Fernandes Soares	Săo Paulo (SP)	0.707	0.675	0.788	0.665	0	0	0	1	0	2
649	Positive	Negative	M	44	JOSE BONIFACIO	Gleba do Pęssego : Cemitério Israelita Embu	Săo Paulo (SP)	0.744	0.695	0.838	0.706	0	0	0	0	0	2
650	Negative		M	23	ITAQUERA	José Bonifácio : Estaçăo José Bonifácio	Săo Paulo (SP)	0.801	0.787	0.875	0.746	0	0	0	0	0	2
651	Negative		F	39	ITAQUERA	Parada Quinze : Condomínio Chácara das Flores	Săo Paulo (SP)	0.844	0.811	0.908	0.815	0	0	0	0	0	2
652	Negative		M	62	JOSE BONIFACIO	José Bonifácio : Parque Raul Seixas	Săo Paulo (SP)	0.795	0.752	0.883	0.756	0	0	0	0	0	2
653	Negative		F	38	ITAQUERA	Parada Quinze : Parque Marisa	Săo Paulo (SP)	0.774	0.732	0.864	0.732	0	0	0	1	0	2
654	Negative		M	53	ITAQUERA	Parada Quinze : XV de Novembro Colegio Integrado	Săo Paulo (SP)	0.751	0.703	0.846	0.712	0	0	0	0	0	2
655	Negative		M	28	IGUATEMI	Iguatemi : Escola Municipal de Ensino Fundamental Jardim Das Laranjeiras / Centro de Educaçăo Infantil Jardim Rosely	Săo Paulo (SP)	0.761	0.711	0.853	0.728	0	0	0	0	0	2
656	Positive	Negative	F	29	IGUATEMI	Iguatemi : Escola Municipal de Ensino Fundamental Jardim Das Laranjeiras / Centro de Educaçăo Infantil Jardim Rosely	Săo Paulo (SP)	0.761	0.711	0.853	0.728	0	0	0	0	0	2
657	Negative		F	25	ITAQUERA	Vila Progresso	Săo Paulo (SP)	0.744	0.707	0.832	0.699	0	0	0	0	0	2
658	Negative		M	34	ITAQUERA	Parada Quinze : Escola Estadual Professor Geraldo Domingos Cortez / Escola Estadual Republica da Guatemala	Săo Paulo (SP)	0.76	0.711	0.853	0.725	0	0	0	0	0	2
659	Negative		M	34	ITAQUERA	Parada Quinze : Escola Estadual Professor Geraldo Domingos Cortez / Escola Estadual Republica da Guatemala	Săo Paulo (SP)	0.76	0.711	0.853	0.725	0	0	0	0	0	2
660	Negative		M	7	JOSE BONIFACIO	José Bonifácio : Parque Raul Seixas	Săo Paulo (SP)	0.795	0.752	0.883	0.756	0	0	0	0	0	2
661	Positive	Negative	M	54	ITAQUERA	Parada Quinze : Parque Marisa	Săo Paulo (SP)	0.774	0.732	0.864	0.732	0	0	0	0	0	2
662	Negative		F	61	ITAQUERA	Parada Quinze : Escola Estadual Professor Geraldo Domingos Cortez / Escola Estadual Republica da Guatemala	Săo Paulo (SP)	0.76	0.711	0.853	0.725	0	0	0	0	0	2
663	Negative		M	54	SAO MIGUEL	Săo Miguel Paulista : Cemitério Municipal Saudade	Săo Paulo (SP)	0.846	0.805	0.912	0.826	0	0	0	0	0	2
664	Negative		F	34	JOSE BONIFACIO	Gleba do Pęssego : Cemitério Israelita Embu	Săo Paulo (SP)	0.744	0.695	0.838	0.706	0	0	0	0	0	2
665	Negative		M	28	JOSE BONIFACIO	José Bonifácio : Parque Raul Seixas	Săo Paulo (SP)	0.795	0.752	0.883	0.756	0	0	0	0	0	2
666	Negative		M	37	SAO MIGUEL	Vila Progresso	Săo Paulo (SP)	0.744	0.707	0.832	0.699	0	0	0	0	0	2
667	Negative		F	22	SAO MIGUEL	Vila Progresso : Escola Estadual Professor Arlindo Pinto da Silva / Escola Estadual Professor Fernandes Soares	Săo Paulo (SP)	0.707	0.675	0.788	0.665	0	0	0	0	0	2
668	Negative		M	44	ITAQUERA	Parada Quinze : Parque Marisa	Săo Paulo (SP)	0.774	0.732	0.864	0.732	0	0	0	0	0	2
669	Negative		M	27	ITAQUERA	Parada Quinze : Parque Marisa	Săo Paulo (SP)	0.774	0.732	0.864	0.732	0	0	0	1	0	2
670	Negative		F	23	JOSE BONIFACIO	José Bonifácio : Parque Raul Seixas	Săo Paulo (SP)	0.795	0.752	0.883	0.756	0	0	0	0	0	2
671	Negative		F	9	IGUATEMI	Iguatemi : Escola Municipal de Ensino Fundamental Jardim Das Laranjeiras / Centro de Educaçăo Infantil Jardim Rosely	Săo Paulo (SP)	0.761	0.711	0.853	0.728	0	0	0	0	0	2
672	Negative		F	10	SAO RAFAEL	Parque Săo Rafael	Săo Paulo (SP)	0.701	0.663	0.785	0.661	0	0	0	0	0	2
673	Negative		F	42	ITAQUERA	José Bonifácio : Parque Raul Seixas	Săo Paulo (SP)	0.795	0.752	0.883	0.756	0	0	0	0	0	2
674	Negative		F	1	SAO RAFAEL	Parque Săo Rafael	Săo Paulo (SP)	0.701	0.663	0.785	0.661	0	0	0	0	0	2
675	Positive	Negative	M	7	SAO RAFAEL	Parque Săo Rafael	Săo Paulo (SP)	0.701	0.663	0.785	0.661	0	0	0	0	0	2
676	Negative		M	29	ITAQUERA	Parada Quinze : Escola Estadual Professor Geraldo Domingos Cortez / Escola Estadual Republica da Guatemala	Săo Paulo (SP)	0.76	0.711	0.853	0.725	0	0	0	0	0	2
677	Positive	Negative	M	36	ITAQUERA	Parada Quinze : Escola Estadual Professor Geraldo Domingos Cortez / Escola Estadual Republica da Guatemala	Săo Paulo (SP)	0.76	0.711	0.853	0.725	0	0	0	0	0	2
678	Negative		M	57	ITAQUERA	Parada Quinze : Escola Estadual Professor Geraldo Domingos Cortez / Escola Estadual Republica da Guatemala	Săo Paulo (SP)	0.76	0.711	0.853	0.725	0	0	0	0	0	2
679	Negative		F	25	ITAQUERA	Parada Quinze : Escola Estadual Professor Geraldo Domingos Cortez / Escola Estadual Republica da Guatemala	Săo Paulo (SP)	0.76	0.711	0.853	0.725	0	0	0	0	0	2
680	Negative		F	37	JOSE BONIFACIO	José Bonifácio : Parque Raul Seixas	Săo Paulo (SP)	0.795	0.752	0.883	0.756	0	0	0	0	0	2
681	Negative		F	4	JD SANTO ANDRÚ	Parque Săo Rafael	Săo Paulo (SP)	0.701	0.663	0.785	0.661	0	0	0	0	0	2
682	Negative		M	27	SAO MIGUEL	Săo Miguel Paulista : Cemitério da Saudade	Săo Paulo (SP)	0.785	0.762	0.865	0.734	0	0	0	0	0	2
683	Positive	Negative	F	27	SAO MIGUEL	Vila Progresso	Săo Paulo (SP)	0.744	0.707	0.832	0.699	0	0	0	0	0	2
684	Negative		F	8	ITAQUERA	Parada Quinze : Parque Marisa	Săo Paulo (SP)	0.774	0.732	0.864	0.732	0	0	0	1	0	2
685	Negative		M	25	IGUATEMI	Iguatemi : Escola Estadual Antonieta de Souza Alcântara / Centro de Educaçăo Infantil Indireto Doutor Benedito Costa Carvalho	Săo Paulo (SP)	0.693	0.624	0.796	0.67	0	0	0	0	0	2
686	Negative		F	27	IGUATEMI	Iguatemi : Escola Municipal de Educaçăo Infantil Jardim da Conquista II / Escola Estadual Conjunto Habitacional Carrăozinho III / Escola Estadual Vila Bela / Escola Municipal de Ensino Fundamental Professor Carlos Correa Mascaro	Săo Paulo (SP)	0.671	0.614	0.758	0.65	0	0	0	1	0	2
687	Negative		F	28	IGUATEMI	Iguatemi : Escola Municipal de Ensino Fundamental Jardim Das Laranjeiras / Centro de Educaçăo Infantil Jardim Rosely	Săo Paulo (SP)	0.761	0.711	0.853	0.728	0	0	0	0	0	2
688	Negative		M	15	SAO RAFAEL	Parque Săo Rafael	Săo Paulo (SP)	0.701	0.663	0.785	0.661	0	0	0	1	0	2
689	Negative		M	24	ITAQUERA	Parada Quinze : Parque Marisa	Săo Paulo (SP)	0.774	0.732	0.864	0.732	0	0	0	1	0	2
690	Negative		F	36	JOSE BONIFACIO	José Bonifácio : Parque Raul Seixas	Săo Paulo (SP)	0.795	0.752	0.883	0.756	0	0	0	0	0	2
691	Negative		M	20	ITAQUERA	Parada Quinze : Escola Estadual Professor Geraldo Domingos Cortez / Escola Estadual Republica da Guatemala	Săo Paulo (SP)	0.76	0.711	0.853	0.725	0	0	0	0	0	2
692	Negative		F	28	ITAQUERA	Parada Quinze : Escola Estadual Professor Geraldo Domingos Cortez / Escola Estadual Republica da Guatemala	Săo Paulo (SP)	0.76	0.711	0.853	0.725	0	0	0	0	0	2
693	Negative		M	19	JOSE BONIFACIO	Gleba do Pęssego : Vila Nova Cabaré	Săo Paulo (SP)	0.632	0.543	0.74	0.629	1	0	0	0	0	2
694	Positive	Negative	M	70	SAO RAFAEL	Parque Săo Rafael	Săo Paulo (SP)	0.701	0.663	0.785	0.661	0	0	0	0	0	2
695	Negative		M	53	ITAQUERA	Parada Quinze : Parque Marisa	Săo Paulo (SP)	0.774	0.732	0.864	0.732	0	0	0	1	0	2
696	Negative		M	24	IGUATEMI	Iguatemi : Escola Municipal de Educaçăo Infantil Jardim da Conquista II / Escola Estadual Conjunto Habitacional Carrăozinho III / Escola Estadual Vila Bela / Escola Municipal de Ensino Fundamental Professor Carlos Correa Mascaro	Săo Paulo (SP)	0.671	0.614	0.758	0.65	0	0	0	0	0	2
697	Negative		F	46	IGUATEMI	Iguatemi : Escola Municipal de Educaçăo Infantil Jardim da Conquista II / Escola Estadual Conjunto Habitacional Carrăozinho III / Escola Estadual Vila Bela / Escola Municipal de Ensino Fundamental Professor Carlos Correa Mascaro	Săo Paulo (SP)	0.671	0.614	0.758	0.65	0	0	0	1	0	2
698	Negative		M	37	JOSE BONIFACIO	José Bonifácio : Parque Raul Seixas	Săo Paulo (SP)	0.795	0.752	0.883	0.756	0	0	0	0	0	2
699	Negative		F	31	SAO RAFAEL	Iguatemi : Escola Municipal de Educaçăo Infantil Jardim da Conquista II / Escola Estadual Conjunto Habitacional Carrăozinho III / Escola Estadual Vila Bela / Escola Municipal de Ensino Fundamental Professor Carlos Correa Mascaro	Săo Paulo (SP)	0.671	0.614	0.758	0.65	0	0	0	1	0	2
700	Negative		M	46	JOSE BONIFACIO	José Bonifácio : Parque Raul Seixas	Săo Paulo (SP)	0.795	0.752	0.883	0.756	0	0	0	0	0	2
701	Negative		F	45	SAO RAFAEL	Parque Săo Rafael	Săo Paulo (SP)	0.701	0.663	0.785	0.661	0	0	0	0	0	2
702	Negative		M	18	ITAQUERA	José Bonifácio : Parque Raul Seixas	Săo Paulo (SP)	0.795	0.752	0.883	0.756	0	0	0	0	0	2
703	Negative		M	7	SAO MIGUEL	Săo Miguel Paulista : Cemitério da Saudade	Săo Paulo (SP)	0.785	0.762	0.865	0.734	0	0	0	0	0	2
704	Negative		M	53	IGUATEMI	Iguatemi : Escola Municipal de Educaçăo Infantil Jardim da Conquista II / Escola Estadual Conjunto Habitacional Carrăozinho III / Escola Estadual Vila Bela / Escola Municipal de Ensino Fundamental Professor Carlos Correa Mascaro	Săo Paulo (SP)	0.671	0.614	0.758	0.65	0	0	0	0	0	2
705	Negative		F	2	SAO RAFAEL	Parque Săo Rafael	Săo Paulo (SP)	0.701	0.663	0.785	0.661	0	0	0	0	0	2
706	Negative		M	56	ITAQUERA	Parada Quinze : Parque Marisa	Săo Paulo (SP)	0.774	0.732	0.864	0.732	0	0	0	1	0	2
707	Negative		M	58	SAO RAFAEL	Parque Săo Rafael	Săo Paulo (SP)	0.701	0.663	0.785	0.661	0	0	0	0	0	2
708	Negative		F	18	ITAQUERA	Parada Quinze : Cemiterio do Planalto / Shopping Center Itaquera	Săo Paulo (SP)	0.822	0.787	0.9	0.784	0	0	0	1	0	2
709	Negative		F	22	VILA JACUI	Vila Jacuí : 63 Delegacia de Policia Vila Jacui / Escola Municipal de Ensino Fundamental Antonio Carlos de Andrada e Silva	Săo Paulo (SP)	0.846	0.805	0.912	0.826	0	0	0	1	0	2
710	Positive	Negative	F	22	SAO RAFAEL	Parque Săo Rafael	Săo Paulo (SP)	0.701	0.663	0.785	0.661	0	0	1	0	0	2
711	Negative		F	28	IGUATEMI	Iguatemi : Escola Municipal de Educaçăo Infantil Jardim da Conquista II / Escola Estadual Conjunto Habitacional Carrăozinho III / Escola Estadual Vila Bela / Escola Municipal de Ensino Fundamental Professor Carlos Correa Mascaro	Săo Paulo (SP)	0.671	0.614	0.758	0.65	0	0	0	1	0	2
712	Negative		F	31	SAO RAFAEL	Parque Săo Rafael	Săo Paulo (SP)	0.701	0.663	0.785	0.661	0	0	1	0	0	2
713	Negative		M	22	IGUATEMI	Iguatemi : Escola Municipal de Educaçăo Infantil Jardim da Conquista II / Escola Estadual Conjunto Habitacional Carrăozinho III / Escola Estadual Vila Bela / Escola Municipal de Ensino Fundamental Professor Carlos Correa Mascaro	Săo Paulo (SP)	0.671	0.614	0.758	0.65	0	0	0	0	0	2
714	Negative		F	10	IGUATEMI	Iguatemi : Escola Municipal de Educaçăo Infantil Jardim da Conquista II / Escola Estadual Conjunto Habitacional Carrăozinho III / Escola Estadual Vila Bela / Escola Municipal de Ensino Fundamental Professor Carlos Correa Mascaro	Săo Paulo (SP)	0.671	0.614	0.758	0.65	0	0	0	1	0	2
715	Negative		M	4	ITAQUERA	Parada Quinze : Cemiterio do Planalto / Shopping Center Itaquera	Săo Paulo (SP)	0.822	0.787	0.9	0.784	0	0	0	0	0	2
716	Negative		M	66	PARQUE DO CARMO	Fazenda Caguaçu: Ambulatório Cruz Azul	Săo Paulo (SP)	0.844	0.811	0.908	0.815	0	0	0	0	0	2
717	Negative		M	42	SAO RAFAEL	Iguatemi : Escola Municipal de Educaçăo Infantil Jardim da Conquista II / Escola Estadual Conjunto Habitacional Carrăozinho III / Escola Estadual Vila Bela / Escola Municipal de Ensino Fundamental Professor Carlos Correa Mascaro	Săo Paulo (SP)	0.671	0.614	0.758	0.65	0	0	0	0	0	2
718	Negative		M	42	SAO RAFAEL	Iguatemi : Escola Municipal de Educaçăo Infantil Jardim da Conquista II / Escola Estadual Conjunto Habitacional Carrăozinho III / Escola Estadual Vila Bela / Escola Municipal de Ensino Fundamental Professor Carlos Correa Mascaro	Săo Paulo (SP)	0.671	0.614	0.758	0.65	0	0	0	0	0	2
719	Positive	Negative	M	29	SAO RAFAEL	Parque Săo Rafael	Săo Paulo (SP)	0.701	0.663	0.785	0.661	0	0	0	0	0	2
720	Negative		M	9	SAO MIGUEL	Pantanal 2 / Roland Berigan	Săo Paulo (SP)	0.707	0.675	0.788	0.665	0	1	0	0	0	2
721	Negative		M	48	SAO RAFAEL	Parque Săo Rafael	Săo Paulo (SP)	0.701	0.663	0.785	0.661	0	0	0	0	0	2
722	Negative		M	20	VILA JACUI	Limoeiro / Vila Jacuí : Parque Primavera	Săo Paulo (SP)	0.771	0.722	0.865	0.734	0	0	0	0	0	2
723	Negative		M	54	ITAQUERA	Rio Verde	Săo Paulo (SP)	0.76	0.701	0.858	0.729	0	0	0	1	0	2
724	Negative		M	44	JD SŇO FRANCISCO	Parque Săo Rafael	Săo Paulo (SP)	0.701	0.663	0.785	0.661	0	0	0	0	1	2
725	Negative		F	7	VILA JACUI	Vila Jacuí : 63 Delegacia de Policia Vila Jacui / Escola Municipal de Ensino Fundamental Antonio Carlos de Andrada e Silva	Săo Paulo (SP)	0.846	0.805	0.912	0.826	0	0	0	1	0	2
726	Negative		F	41	ITAQUERA	Itaquera	Săo Paulo (SP)	0.783	0.707	0.882	0.771	0	0	0	0	0	2
727	Negative		F	24	SAO RAFAEL	Parque Săo Rafael : Escola Municipal de Educaçăo Infantil Conjunto Habitacional Jardim Săo Francisco	Săo Paulo (SP)	0.651	0.576	0.748	0.641	0	0	0	0	0	2
728	Negative		F	22	GUAIANASES	Parque Săo Rafael : Escola Municipal de Educaçăo Infantil Conjunto Habitacional Jardim Săo Francisco	Săo Paulo (SP)	0.651	0.576	0.748	0.641	0	0	1	0	1	2
729	Negative		M	57	ITAQUERA	Rio Verde	Săo Paulo (SP)	0.76	0.701	0.858	0.729	0	0	0	0	0	2
730	Negative		F	28	PARQUE DO CARMO	Fazenda Caguaçu / Parque do Carmo	Săo Paulo (SP)	0.702	0.668	0.784	0.66	0	1	0	0	0	2
731	Negative		M	39	SAO RAFAEL	Parque Săo Rafael	Săo Paulo (SP)	0.701	0.663	0.785	0.661	0	0	0	1	0	2
732	Negative		F	22	GUAIANASES	Parque Săo Rafael : Escola Municipal de Educaçăo Infantil Conjunto Habitacional Jardim Săo Francisco	Săo Paulo (SP)	0.651	0.576	0.748	0.641	0	0	1	0	1	2
733	Negative		M	27	IGUATEMI	Iguatemi : Shopping Mauro Center Pisos e Material de Construcao	Săo Paulo (SP)	0.742	0.677	0.846	0.713	0	0	0	1	0	2
734	Negative		M	83	SAO RAFAEL	Parque Săo Rafael	Săo Paulo (SP)	0.701	0.663	0.785	0.661	0	0	0	0	0	2
735	Negative		F	51	IGUATEMI	Iguatemi : Escola Municipal de Educaçăo Infantil Jardim da Conquista II / Escola Estadual Conjunto Habitacional Carrăozinho III / Escola Estadual Vila Bela / Escola Municipal de Ensino Fundamental Professor Carlos Correa Mascaro	Săo Paulo (SP)	0.671	0.614	0.758	0.65	0	0	0	1	0	2
736	Negative		M	30		Parque Săo Rafael	Săo Paulo (SP)	0.701	0.663	0.785	0.661	0	0	0	1	0	2
737	Negative		M	18	ITAQUERA	Rio Verde	Săo Paulo (SP)	0.76	0.701	0.858	0.729	0	0	0	1	0	2
738	Negative		M	10	SAO MATEUS	Iguatemi : Shopping Mauro Center Pisos e Material de Construcao	Săo Paulo (SP)	0.742	0.677	0.846	0.713	0	0	0	0	0	2
739	Negative		F	7	SAO RAFAEL	Parque Săo Rafael : Escola Municipal de Educaçăo Infantil Conjunto Habitacional Jardim Săo Francisco	Săo Paulo (SP)	0.651	0.576	0.748	0.641	0	0	1	0	0	2
740	Negative		M	26	VILA JACUI	Vila Jacuí : 63 Delegacia de Policia Vila Jacui / Escola Municipal de Ensino Fundamental Antonio Carlos de Andrada e Silva	Săo Paulo (SP)	0.846	0.805	0.912	0.826	0	0	0	0	0	2
741	Negative		M	30	PARQUE DO CARMO	Itaquera	Săo Paulo (SP)	0.783	0.707	0.882	0.771	0	0	0	0	0	2
742	Positive	Negative	M	26	SAO RAFAEL	Parque Săo Rafael	Săo Paulo (SP)	0.701	0.663	0.785	0.661	0	0	0	0	1	2
743	Negative		F	25	PARQUE DO CARMO	Fazenda Caguaçu: Ambulatório Cruz Azul	Săo Paulo (SP)	0.844	0.811	0.908	0.815	0	0	0	0	0	2
744	Negative		F	34	SAO RAFAEL	Iguatemi : Escola Municipal de Educaçăo Infantil Jardim da Conquista II / Escola Estadual Conjunto Habitacional Carrăozinho III / Escola Estadual Vila Bela / Escola Municipal de Ensino Fundamental Professor Carlos Correa Mascaro	Săo Paulo (SP)	0.671	0.614	0.758	0.65	0	0	0	1	0	2
745	Negative		F	46	SAO MIGUEL	Pantanal 2 / Roland Berigan	Săo Paulo (SP)	0.707	0.675	0.788	0.665	1	1	0	0	0	2
746	Negative		M	49	VILA JACUI	Limoeiro / Vila Jacuí : Parque Primavera	Săo Paulo (SP)	0.771	0.722	0.865	0.734	0	0	0	1	0	2
747	Negative		F	48	ITAQUERA	Itaquera	Săo Paulo (SP)	0.783	0.707	0.882	0.771	0	0	0	0	0	2
748	Negative		M	9	SAO RAFAEL	Parque Săo Rafael : Escola Municipal de Educaçăo Infantil Conjunto Habitacional Jardim Săo Francisco	Săo Paulo (SP)	0.651	0.576	0.748	0.641	0	0	1	0	1	2
749	Negative		F	17	GUAIANASES	Parque Săo Rafael : Escola Municipal de Educaçăo Infantil Conjunto Habitacional Jardim Săo Francisco	Săo Paulo (SP)	0.651	0.576	0.748	0.641	0	0	1	0	1	2
750	Negative		M	28	GUAIANASES	Parque Săo Rafael : Escola Municipal de Educaçăo Infantil Conjunto Habitacional Jardim Săo Francisco	Săo Paulo (SP)	0.651	0.576	0.748	0.641	0	0	1	0	1	2
751	Negative		M	12	ITAQUERA	Rio Verde	Săo Paulo (SP)	0.76	0.701	0.858	0.729	0	0	0	1	0	2
752	Negative		F	35	SAO RAFAEL	Parque Săo Rafael : Escola Municipal de Educaçăo Infantil Conjunto Habitacional Jardim Săo Francisco	Săo Paulo (SP)	0.651	0.576	0.748	0.641	0	0	1	0	1	2
753	Positive	Negative	M	25	SAO RAFAEL	Parque Săo Rafael : Escola Municipal de Educaçăo Infantil Conjunto Habitacional Jardim Săo Francisco	Săo Paulo (SP)	0.651	0.576	0.748	0.641	0	0	1	0	1	2
754	Negative		F	5	IGUATEMI	Iguatemi : Escola Municipal de Educaçăo Infantil Jardim da Conquista II / Escola Estadual Conjunto Habitacional Carrăozinho III / Escola Estadual Vila Bela / Escola Municipal de Ensino Fundamental Professor Carlos Correa Mascaro	Săo Paulo (SP)	0.671	0.614	0.758	0.65	0	0	0	1	0	2
755	Negative		M	8	ITAQUERA	Parada Quinze : Cemiterio do Planalto / Shopping Center Itaquera	Săo Paulo (SP)	0.822	0.787	0.9	0.784	0	0	0	0	0	2
756	Negative		M	17	ITAQUERA	Parada Quinze : Cemiterio do Planalto / Shopping Center Itaquera	Săo Paulo (SP)	0.822	0.787	0.9	0.784	0	0	0	0	0	2
757	Negative		F	33	SAO MIGUEL	Pantanal 2 / Roland Berigan	Săo Paulo (SP)	0.707	0.675	0.788	0.665	1	1	0	0	0	2
758	Negative		F	43	ITAQUERA	Rio Verde	Săo Paulo (SP)	0.76	0.701	0.858	0.729	0	0	0	1	0	2
759	Negative		F	8	SAO RAFAEL	Iguatemi : Escola Municipal de Educaçăo Infantil Jardim da Conquista II / Escola Estadual Conjunto Habitacional Carrăozinho III / Escola Estadual Vila Bela / Escola Municipal de Ensino Fundamental Professor Carlos Correa Mascaro	Săo Paulo (SP)	0.671	0.614	0.758	0.65	0	0	0	1	0	2
760	Negative		M	10	SAO MATEUS	Parque Săo Rafael : Escola Municipal de Educaçăo Infantil Conjunto Habitacional Jardim Săo Francisco	Săo Paulo (SP)	0.651	0.576	0.748	0.641	0	0	1	0	1	2
761	Positive	Negative	F	32	IGUATEMI	Iguatemi : Escola Municipal de Educaçăo Infantil Jardim da Conquista II / Escola Estadual Conjunto Habitacional Carrăozinho III / Escola Estadual Vila Bela / Escola Municipal de Ensino Fundamental Professor Carlos Correa Mascaro	Săo Paulo (SP)	0.671	0.614	0.758	0.65	0	0	0	0	0	2
762	Negative		M	1	SAO RAFAEL	Iguatemi : Escola Municipal de Educaçăo Infantil Jardim da Conquista II / Escola Estadual Conjunto Habitacional Carrăozinho III / Escola Estadual Vila Bela / Escola Municipal de Ensino Fundamental Professor Carlos Correa Mascaro	Săo Paulo (SP)	0.671	0.614	0.758	0.65	0	0	0	1	0	2
763	Negative		M	29	SAO RAFAEL	Parque Săo Rafael : Escola Municipal de Educaçăo Infantil Conjunto Habitacional Jardim Săo Francisco	Săo Paulo (SP)	0.651	0.576	0.748	0.641	0	0	0	0	1	2
764	Negative		M	55	SAO RAFAEL	Parque Săo Rafael : Escola Municipal de Educaçăo Infantil Conjunto Habitacional Jardim Săo Francisco	Săo Paulo (SP)	0.651	0.576	0.748	0.641	0	0	0	0	1	2
765	Negative		F	20	SAO MIGUEL	Pantanal 2 / Roland Berigan	Săo Paulo (SP)	0.707	0.675	0.788	0.665	1	1	0	0	0	2
766	Negative		M	17	VILA JACUI	Limoeiro / Vila Jacuí : Parque Primavera	Săo Paulo (SP)	0.771	0.722	0.865	0.734	0	0	0	0	0	2
767	Negative		F	43	VILA JACUI	Vila Jacuí : Escola Estadual Professor Tito Livio Ferreira	Săo Paulo (SP)	0.761	0.723	0.85	0.717	0	0	0	0	0	2
768	Positive	Negative	M	7	ITAQUERA	Rio Verde	Săo Paulo (SP)	0.76	0.701	0.858	0.729	0	0	0	0	0	2
769	Negative		M	13	ITAQUERA	Itaquera	Săo Paulo (SP)	0.783	0.707	0.882	0.771	0	0	0	0	0	2
770	Negative		F	52	IGUATEMI	Iguatemi : Shopping Mauro Center Pisos e Material de Construcao	Săo Paulo (SP)	0.742	0.677	0.846	0.713	0	0	0	0	0	2
771	Negative		F	9	VILA JACUI	Limoeiro / Vila Jacuí : Parque Primavera	Săo Paulo (SP)	0.771	0.722	0.865	0.734	0	0	0	0	0	2
772	Negative		M	26	ITAQUERA	Rio Verde	Săo Paulo (SP)	0.76	0.701	0.858	0.729	0	0	0	1	0	2
773	Positive	Negative	M	20	IGUATEMI	Iguatemi : Escola Municipal de Educaçăo Infantil Jardim da Conquista II / Escola Estadual Conjunto Habitacional Carrăozinho III / Escola Estadual Vila Bela / Escola Municipal de Ensino Fundamental Professor Carlos Correa Mascaro	Săo Paulo (SP)	0.671	0.614	0.758	0.65	0	0	0	1	0	2
774	Negative		M	16	VILA JACUI	Vila Jacuí : Condomínio Baron Barkev / Rua Bryonia	Săo Paulo (SP)	0.723	0.688	0.81	0.677	0	0	0	1	0	2
775	Negative		F	17	ITAQUERA	Itaquera	Săo Paulo (SP)	0.783	0.707	0.882	0.771	0	0	0	0	0	2
776	Negative		F	47	VILA JACUI	Vila Jacuí : Escola Estadual Professor Tito Livio Ferreira	Săo Paulo (SP)	0.761	0.723	0.85	0.717	0	0	0	0	0	2
777	Negative		M	30	ITAQUERA	Rio Verde	Săo Paulo (SP)	0.76	0.701	0.858	0.729	0	0	0	0	0	2
778	Negative		F	37	ITAQUERA	Itaquera	Săo Paulo (SP)	0.783	0.707	0.882	0.771	0	0	0	0	0	2
779	Negative		M	58	VILA JACUI	Limoeiro / Vila Jacuí : Parque Primavera	Săo Paulo (SP)	0.771	0.722	0.865	0.734	0	0	0	0	0	2
780	Negative		F	28	VILA JACUI	Limoeiro / Vila Jacuí : Parque Primavera	Săo Paulo (SP)	0.771	0.722	0.865	0.734	0	0	0	0	0	2
781	Negative		F	29	VILA JACUI	Limoeiro / Vila Jacuí : Parque Primavera	Săo Paulo (SP)	0.771	0.722	0.865	0.734	0	0	0	0	0	2
782	Negative		F	20	VILA JACUI	Limoeiro / Vila Jacuí : Parque Primavera	Săo Paulo (SP)	0.771	0.722	0.865	0.734	0	0	0	0	0	2
783	Negative		F	49	VILA JACUI	Limoeiro / Vila Jacuí : Parque Primavera	Săo Paulo (SP)	0.771	0.722	0.865	0.734	0	0	0	0	0	2
784	Negative		M	65	VILA JACUI	Limoeiro / Vila Jacuí : Parque Primavera	Săo Paulo (SP)	0.771	0.722	0.865	0.734	0	0	0	0	0	2
785	Negative		F	12	VILA JACUI	Limoeiro / Vila Jacuí : Parque Primavera	Săo Paulo (SP)	0.771	0.722	0.865	0.734	0	0	0	0	0	2
786	Negative		F	36	VILA JACUI	Limoeiro / Vila Jacuí : Parque Primavera	Săo Paulo (SP)	0.771	0.722	0.865	0.734	0	0	0	0	0	2
787	Negative		M	49	VILA JACUI	Limoeiro / Vila Jacuí : Parque Primavera	Săo Paulo (SP)	0.771	0.722	0.865	0.734	0	0	0	0	0	2
788	Negative		F	20	VILA JACUI	Limoeiro / Vila Jacuí : Parque Primavera	Săo Paulo (SP)	0.771	0.722	0.865	0.734	0	0	0	0	0	2
789	Negative		M	10	VILA JACUI	Limoeiro / Vila Jacuí : Parque Primavera	Săo Paulo (SP)	0.771	0.722	0.865	0.734	0	0	0	0	0	2
790	Negative		M	15	VILA JACUI	Limoeiro / Vila Jacuí : Parque Primavera	Săo Paulo (SP)	0.771	0.722	0.865	0.734	0	0	0	0	0	2
791	Negative		F	36	VILA JACUI	Limoeiro / Vila Jacuí : Parque Primavera	Săo Paulo (SP)	0.771	0.722	0.865	0.734	0	0	0	0	0	2
792	Negative		F	1	VILA JACUI	Limoeiro / Vila Jacuí : Parque Primavera	Săo Paulo (SP)	0.771	0.722	0.865	0.734	0	0	0	0	0	2
793	Negative		M	29	VILA JACUI	Limoeiro / Vila Jacuí : Parque Primavera	Săo Paulo (SP)	0.771	0.722	0.865	0.734	0	0	0	0	0	2
794	Negative		M	42	VILA JACUI	Limoeiro / Vila Jacuí : Parque Primavera	Săo Paulo (SP)	0.771	0.722	0.865	0.734	0	0	0	0	0	2
795	Negative		F	33	VILA JACUI	Limoeiro / Vila Jacuí : Parque Primavera	Săo Paulo (SP)	0.771	0.722	0.865	0.734	0	0	0	0	0	2
796	Negative		M	31	VILA JACUI	Limoeiro / Vila Jacuí : Parque Primavera	Săo Paulo (SP)	0.771	0.722	0.865	0.734	0	0	0	0	0	2
797	Negative		F	25	VILA JACUI	Limoeiro / Vila Jacuí : Parque Primavera	Săo Paulo (SP)	0.771	0.722	0.865	0.734	0	0	0	0	0	2
798	Negative		M	19	SAO RAFAEL	Iguatemi : Escola Municipal de Educaçăo Infantil Jardim da Conquista II / Escola Estadual Conjunto Habitacional Carrăozinho III / Escola Estadual Vila Bela / Escola Municipal de Ensino Fundamental Professor Carlos Correa Mascaro	Săo Paulo (SP)	0.671	0.614	0.758	0.65	0	0	0	1	0	2
799	Negative		F	16	VILA JACUI	Vila Jacuí : Universidade Cruzeiro do Sul ( UNICSUL )	Săo Paulo (SP)	0.846	0.805	0.912	0.826	0	0	0	0	0	2
800	Negative		M	42	VILA JACUI	Vila Jacuí : Condomínio Baron Barkev / Rua Bryonia	Săo Paulo (SP)	0.723	0.688	0.81	0.677	0	0	0	0	0	2
801	Negative		M	21	SAO RAFAEL	Iguatemi : Escola Municipal de Educaçăo Infantil Jardim da Conquista II / Escola Estadual Conjunto Habitacional Carrăozinho III / Escola Estadual Vila Bela / Escola Municipal de Ensino Fundamental Professor Carlos Correa Mascaro	Săo Paulo (SP)	0.671	0.614	0.758	0.65	0	0	0	1	0	2
802	Negative		F	51	ITAQUERA	Itaquera	Săo Paulo (SP)	0.783	0.707	0.882	0.771	0	0	0	0	0	2
803	Negative		M	48	ITAQUERA	Rio Verde	Săo Paulo (SP)	0.76	0.701	0.858	0.729	0	0	0	1	0	2
804	Negative		F	21	IGUATEMI	Iguatemi : Escola Municipal de Educaçăo Infantil Jardim da Conquista II / Escola Estadual Conjunto Habitacional Carrăozinho III / Escola Estadual Vila Bela / Escola Municipal de Ensino Fundamental Professor Carlos Correa Mascaro	Săo Paulo (SP)	0.671	0.614	0.758	0.65	0	0	0	0	0	2
805	Negative		F	21	PARQUE DO CARMO	Fazenda Caguaçu / Parque do Carmo	Săo Paulo (SP)	0.702	0.668	0.784	0.66	0	0	0	0	0	2
806	Negative		F	15	VILA JACUI	Vila Jacuí : Escola Estadual Professor Tito Livio Ferreira	Săo Paulo (SP)	0.761	0.723	0.85	0.717	0	0	0	1	0	2
807	Negative		F	1	SAO MIGUEL	Pantanal 2 / Roland Berigan	Săo Paulo (SP)	0.707	0.675	0.788	0.665	1	0	0	1	0	2
808	Positive	Negative	M	28	SAO MATEUS	Iguatemi : Escola Municipal de Educaçăo Infantil Jardim da Conquista II / Escola Estadual Conjunto Habitacional Carrăozinho III / Escola Estadual Vila Bela / Escola Municipal de Ensino Fundamental Professor Carlos Correa Mascaro	Săo Paulo (SP)	0.671	0.614	0.758	0.65	0	0	0	0	0	2
809	Negative		M	60	ITAQUERA	Itaquera	Săo Paulo (SP)	0.783	0.707	0.882	0.771	0	0	0	0	0	2
810	Negative		M	10	VILA JACUI	Vila Jacuí : Universidade Cruzeiro do Sul ( UNICSUL )	Săo Paulo (SP)	0.846	0.805	0.912	0.826	0	0	0	0	0	2
811	Negative		F	41	SAO RAFAEL	Parque Săo Rafael : Escola Municipal de Educaçăo Infantil Conjunto Habitacional Jardim Săo Francisco	Săo Paulo (SP)	0.651	0.576	0.748	0.641	0	0	0	0	0	2
812	Positive	Negative	M	24	VILA JACUI	Vila Jacuí : Escola Estadual Professor Tito Livio Ferreira	Săo Paulo (SP)	0.761	0.723	0.85	0.717	0	0	0	0	0	2
813	Negative		M	18	SAO RAFAEL	Iguatemi : Escola Municipal de Educaçăo Infantil Jardim da Conquista II / Escola Estadual Conjunto Habitacional Carrăozinho III / Escola Estadual Vila Bela / Escola Municipal de Ensino Fundamental Professor Carlos Correa Mascaro	Săo Paulo (SP)	0.671	0.614	0.758	0.65	0	0	0	1	0	2
814	Negative		F	30	PARQUE DO CARMO	Parque do Carmo : Faculdade Paschoal Dantas	Săo Paulo (SP)	0.744	0.695	0.838	0.706	0	0	1	0	0	2
815	Negative		M	34	SAO RAFAEL	Iguatemi : Escola Municipal de Educaçăo Infantil Jardim da Conquista II / Escola Estadual Conjunto Habitacional Carrăozinho III / Escola Estadual Vila Bela / Escola Municipal de Ensino Fundamental Professor Carlos Correa Mascaro	Săo Paulo (SP)	0.671	0.614	0.758	0.65	0	0	0	1	0	2
816	Positive	Negative	F	27	ITAQUERA	Itaquera	Săo Paulo (SP)	0.783	0.707	0.882	0.771	0	0	0	0	0	2
817	Negative		F	25	VILA JACUI	Vila Jacuí : Condomínio Baron Barkev / Rua Bryonia	Săo Paulo (SP)	0.723	0.688	0.81	0.677	0	0	0	0	0	2
818	Negative		M	27	VILA JACUI	Cumbica : Escola Estadual Paulo Kobayashi / Escola Estadual Helio Helene / Escola Estadual Jose de San Martin / Escola Estadual Republica de Honduras	Săo Paulo (SP)	0.657	0.587	0.75	0.643	1	0	0	1	0	2
819	Negative		M	1	IGUATEMI	Iguatemi : Escola Municipal de Educaçăo Infantil Jardim da Conquista II / Escola Estadual Conjunto Habitacional Carrăozinho III / Escola Estadual Vila Bela / Escola Municipal de Ensino Fundamental Professor Carlos Correa Mascaro	Săo Paulo (SP)	0.671	0.614	0.758	0.65	0	0	0	0	0	2
820	Negative		M	4	VILA JACUI	Vila Jacuí : Condomínio Baron Barkev / Rua Bryonia	Săo Paulo (SP)	0.723	0.688	0.81	0.677	0	0	0	1	0	2
821	Negative		F	47	IGUATEMI	Iguatemi : Escola Municipal de Ensino Fundamental Plinio de Queiroz / Escola Muncipal de Educaçăo Infantil Felipe D'Oliveira	Săo Paulo (SP)	0.693	0.624	0.796	0.67	0	0	0	1	0	2
822	Negative		F	36	SAO RAFAEL	Parque Săo Rafael : Escola Municipal de Educaçăo Infantil Conjunto Habitacional Jardim Săo Francisco	Săo Paulo (SP)	0.651	0.576	0.748	0.641	0	0	0	0	0	2
823	Negative		M	25	ITAQUERA	A.E. Carvalho : Escola Estadual Professora Maria Cecilia da Silva Grohmann	Săo Paulo (SP)	0.782	0.737	0.872	0.744	0	0	0	0	0	2
824	Negative		F	18	ITAQUERA	A.E. Carvalho : Escola Estadual Professora Maria Cecilia da Silva Grohmann	Săo Paulo (SP)	0.782	0.737	0.872	0.744	0	0	0	0	0	2
825	Negative		F	53	ITAQUERA	A.E. Carvalho : Escola Estadual Professora Maria Cecilia da Silva Grohmann	Săo Paulo (SP)	0.782	0.737	0.872	0.744	0	0	0	0	0	2
826	Negative		M	31	ITAQUERA	A.E. Carvalho : Escola Estadual Professora Maria Cecilia da Silva Grohmann	Săo Paulo (SP)	0.782	0.737	0.872	0.744	0	0	0	0	0	2
827	Positive	Negative	F	22	ITAQUERA	A.E. Carvalho : Escola Estadual Professora Maria Cecilia da Silva Grohmann	Săo Paulo (SP)	0.782	0.737	0.872	0.744	0	0	0	0	0	2
828	Negative		F	53	ITAQUERA	A.E. Carvalho : Escola Estadual Professora Maria Cecilia da Silva Grohmann	Săo Paulo (SP)	0.782	0.737	0.872	0.744	0	0	0	0	0	2
829	Negative		F	50	ITAQUERA	A.E. Carvalho : Escola Estadual Professora Maria Cecilia da Silva Grohmann	Săo Paulo (SP)	0.782	0.737	0.872	0.744	0	0	0	0	0	2
830	Negative		F	1	ITAQUERA	A.E. Carvalho : Escola Estadual Professora Maria Cecilia da Silva Grohmann	Săo Paulo (SP)	0.782	0.737	0.872	0.744	0	0	0	0	0	2
831	Negative		M	24	ITAQUERA	A.E. Carvalho : Escola Estadual Professora Maria Cecilia da Silva Grohmann	Săo Paulo (SP)	0.782	0.737	0.872	0.744	0	0	0	0	0	2
832	Positive	Negative	M	31	IGUATEMI	Iguatemi : Escola Municipal de Ensino Fundamental Plinio de Queiroz / Escola Muncipal de Educaçăo Infantil Felipe D'Oliveira	Săo Paulo (SP)	0.693	0.624	0.796	0.67	0	0	0	1	0	2
833	Negative		F	31	SAO MATEUS	Iguatemi : Escola Municipal de Educaçăo Infantil Jardim da Conquista II / Escola Estadual Conjunto Habitacional Carrăozinho III / Escola Estadual Vila Bela / Escola Municipal de Ensino Fundamental Professor Carlos Correa Mascaro	Săo Paulo (SP)	0.671	0.614	0.758	0.65	0	0	0	1	0	2
834	Negative		F	33	VILA JACUI	Vila Jacuí : Condomínio Baron Barkev / Rua Bryonia	Săo Paulo (SP)	0.723	0.688	0.81	0.677	0	0	0	1	0	2
835	Negative		F	11	SAO RAFAEL	Parque Săo Rafael : Escola Municipal de Educaçăo Infantil Conjunto Habitacional Jardim Săo Francisco	Săo Paulo (SP)	0.651	0.576	0.748	0.641	0	0	0	0	0	2
836	Negative		M	6	SAO MATEUS	Parque Săo Rafael : Escola Municipal de Educaçăo Infantil Conjunto Habitacional Jardim Săo Francisco	Săo Paulo (SP)	0.651	0.576	0.748	0.641	0	0	0	0	0	2
837	Negative		M	36	SAO RAFAEL	Iguatemi : Escola Municipal de Educaçăo Infantil Jardim da Conquista II / Escola Estadual Conjunto Habitacional Carrăozinho III / Escola Estadual Vila Bela / Escola Municipal de Ensino Fundamental Professor Carlos Correa Mascaro	Săo Paulo (SP)	0.671	0.614	0.758	0.65	0	0	0	1	0	2
838	Negative		M	22	IGUATEMI	Iguatemi : Escola Municipal de Educaçăo Infantil Jardim da Conquista II / Escola Estadual Conjunto Habitacional Carrăozinho III / Escola Estadual Vila Bela / Escola Municipal de Ensino Fundamental Professor Carlos Correa Mascaro	Săo Paulo (SP)	0.671	0.614	0.758	0.65	1	0	0	1	0	2
839	Negative		M	38	PARQUE DO CARMO	Fazenda Caguaçu / Parque do Carmo	Săo Paulo (SP)	0.702	0.668	0.784	0.66	0	1	0	0	0	1
840	Negative		F	38	SAO MATEUS	Cidade Satélite : Escola Estadual Professor Wilfredo Pinheiro	Săo Paulo (SP)	0.761	0.711	0.853	0.728	1	0	0	1	0	2
841	Negative		M	6	SAO RAFAEL	Iguatemi : Escola Municipal de Educaçăo Infantil Jardim da Conquista II / Escola Estadual Conjunto Habitacional Carrăozinho III / Escola Estadual Vila Bela / Escola Municipal de Ensino Fundamental Professor Carlos Correa Mascaro	Săo Paulo (SP)	0.671	0.614	0.758	0.65	0	0	0	1	0	2
842	Negative		F	66	VILA JACUI	Cumbica : Escola Estadual Paulo Kobayashi / Escola Estadual Helio Helene / Escola Estadual Jose de San Martin / Escola Estadual Republica de Honduras	Săo Paulo (SP)	0.657	0.587	0.75	0.643	1	1	0	1	0	2
843	Negative		F	66	VILA JACUI	Cumbica : Escola Estadual Paulo Kobayashi / Escola Estadual Helio Helene / Escola Estadual Jose de San Martin / Escola Estadual Republica de Honduras	Săo Paulo (SP)	0.657	0.587	0.75	0.643	1	1	0	1	0	2
844	Negative		F	23	PARQUE DO CARMO	Fazenda Caguaçu : Cemitério Municipal Itaquera	Săo Paulo (SP)	0.775	0.72	0.87	0.742	0	0	0	0	0	2
845	Negative		F	60	SAO RAFAEL	Parque Săo Rafael : Escola Municipal de Educaçăo Infantil Conjunto Habitacional Jardim Săo Francisco	Săo Paulo (SP)	0.651	0.576	0.748	0.641	0	0	0	0	0	2
846	Positive	Negative	M	21	SAO MATEUS	Iguatemi : Rua Correia Lopes / Rua Oronzo Mastrorosa	Săo Paulo (SP)	0.693	0.624	0.796	0.67	1	0	1	0	0	2
847	Positive	Negative	M	23	SAO MATEUS	Parque Săo Rafael : Escola Municipal de Educaçăo Infantil Conjunto Habitacional Jardim Săo Francisco	Săo Paulo (SP)	0.651	0.576	0.748	0.641	0	0	0	0	1	2
848	Positive	Negative	M	31	SAO RAFAEL	Parque Săo Rafael : Escola Municipal de Educaçăo Infantil Conjunto Habitacional Jardim Săo Francisco	Săo Paulo (SP)	0.651	0.576	0.748	0.641	0	0	1	0	1	2
849	Negative		M	73	JOSE BONIFACIO	A.E. Carvalho : Escola Municipal Ayres Martins Torres	Săo Paulo (SP)	0.844	0.811	0.908	0.815	0	0	0	0	0	2
850	Positive	Negative	M	45	ITAQUERA	Itaquera	Săo Paulo (SP)	0.783	0.707	0.882	0.771	0	0	0	0	0	2
851	Negative		F	38	VILA JACUI	Vila Jacuí : Escola Estadual Professor Tito Livio Ferreira	Săo Paulo (SP)	0.761	0.723	0.85	0.717	1	0	0	0	0	2
852	Negative		M	7	VILA JACUI	Vila Jacuí : Escola Estadual Professor Tito Livio Ferreira	Săo Paulo (SP)	0.761	0.723	0.85	0.717	1	0	0	0	0	2
853	Negative		F	13	ITAQUERA	Itaquera	Săo Paulo (SP)	0.783	0.707	0.882	0.771	0	0	0	0	0	2
854	Negative		M	29	SAO MIGUEL	Cumbica : Escola Estadual Paulo Kobayashi / Escola Estadual Helio Helene / Escola Estadual Jose de San Martin / Escola Estadual Republica de Honduras	Săo Paulo (SP)	0.657	0.587	0.75	0.643	1	1	0	1	0	2
855	Negative		F	55	VILA JACUI	Limoeiro : Escola Estadual Jardim Das Camelias / Escola Estadual Luigi Pirandello	Săo Paulo (SP)	0.744	0.707	0.832	0.699	1	0	0	0	0	2
856	Negative		F	19	VILA JACUI	Limoeiro : Escola Estadual Jardim Das Camelias / Escola Estadual Luigi Pirandello	Săo Paulo (SP)	0.744	0.707	0.832	0.699	1	0	0	1	0	2
857	Negative		M	1	SAO RAFAEL	Parque Săo Rafael : Escola Municipal de Educaçăo Infantil Conjunto Habitacional Jardim Săo Francisco	Săo Paulo (SP)	0.651	0.576	0.748	0.641	0	0	0	0	0	2
858	Negative		M	35	ITAQUERA	A.E. Carvalho : Escola Estadual Said Murad / Escola Estadual Professora Herminia de Andrade Pfuhl Neves / Escola Estadual Reverendo Urbano de Oliveira Pinto	Săo Paulo (SP)	0.751	0.703	0.846	0.712	0	0	0	1	0	2
859	Negative		F	40	ITAQUERA	Itaquera	Săo Paulo (SP)	0.783	0.707	0.882	0.771	0	0	0	0	0	2
860	Negative		F	41	VILA JACUI	Limoeiro : Escola Estadual Jardim Das Camelias / Escola Estadual Luigi Pirandello	Săo Paulo (SP)	0.744	0.707	0.832	0.699	0	0	0	1	0	2
861	Negative		F	56	ITAQUERA	A.E. Carvalho : Escola Estadual Professora Maria Cecilia da Silva Grohmann	Săo Paulo (SP)	0.782	0.737	0.872	0.744	0	0	0	1	0	2
862	Negative		F	65	ITAQUERA	A.E. Carvalho : Escola Estadual Professora Maria Cecilia da Silva Grohmann	Săo Paulo (SP)	0.782	0.737	0.872	0.744	0	0	0	0	0	2
863	Negative		F	29	SAO RAFAEL	Parque Săo Rafael : Escola Municipal de Educaçăo Infantil Conjunto Habitacional Jardim Săo Francisco	Săo Paulo (SP)	0.651	0.576	0.748	0.641	0	0	1	0	1	2
864	Negative		M	36	VILA JACUI	Limoeiro : Escola Estadual Jardim Das Camelias / Escola Estadual Luigi Pirandello	Săo Paulo (SP)	0.744	0.707	0.832	0.699	0	0	0	1	0	2
865	Negative		F	50	ITAQUERA	A.E. Carvalho : Escola Estadual Said Murad / Escola Estadual Professora Herminia de Andrade Pfuhl Neves / Escola Estadual Reverendo Urbano de Oliveira Pinto	Săo Paulo (SP)	0.751	0.703	0.846	0.712	0	0	0	1	0	2
866	Negative		M	74	SAO RAFAEL	Parque Săo Rafael : Escola Municipal de Educaçăo Infantil Conjunto Habitacional Jardim Săo Francisco	Săo Paulo (SP)	0.651	0.576	0.748	0.641	0	0	1	0	1	2
867	Negative		F	18	SAO RAFAEL	Parque Săo Rafael : Escola Municipal de Educaçăo Infantil Conjunto Habitacional Jardim Săo Francisco	Săo Paulo (SP)	0.651	0.576	0.748	0.641	0	0	0	1	0	2
868	Negative		M	19	VILA JACUI	Cumbica : Escola Estadual Paulo Kobayashi / Escola Estadual Helio Helene / Escola Estadual Jose de San Martin / Escola Estadual Republica de Honduras	Săo Paulo (SP)	0.657	0.587	0.75	0.643	0	1	0	1	0	2
869	Negative		F	48	ITAQUERA	Itaquera	Săo Paulo (SP)	0.783	0.707	0.882	0.771	0	0	0	0	0	2
870	Negative		M	20	PARQUE DO CARMO	Fazenda Caguaçu : Cemitério Municipal Itaquera	Săo Paulo (SP)	0.775	0.72	0.87	0.742	0	0	0	0	0	2
871	Negative		M	36	ITAQUERA	A.E. Carvalho : Escola Estadual Nabiha Abdalla Chohfi / Escola Estadual Reverendo Irineu Monteiro de Pinho / Escola Estadual Professora Lina da Costa Couto	Săo Paulo (SP)	0.707	0.627	0.82	0.687	0	0	0	1	0	2
872	Positive	Negative	F	79	VILA JACUI	Limoeiro : Escola Estadual Jardim Das Camelias / Escola Estadual Luigi Pirandello	Săo Paulo (SP)	0.744	0.707	0.832	0.699	0	0	0	1	0	2
873	Negative		M	30	VILA JACUI	Limoeiro : Escola Estadual Jardim Das Camelias / Escola Estadual Luigi Pirandello	Săo Paulo (SP)	0.744	0.707	0.832	0.699	0	0	1	1	0	2
874	Negative		F	53	ITAQUERA	A.E. Carvalho : Escola Estadual Professora Maria Cecilia da Silva Grohmann	Săo Paulo (SP)	0.782	0.737	0.872	0.744	0	0	0	1	0	2
875	Negative		M	34	ITAQUERA	A.E. Carvalho : Escola Estadual Nabiha Abdalla Chohfi / Escola Estadual Reverendo Irineu Monteiro de Pinho / Escola Estadual Professora Lina da Costa Couto	Săo Paulo (SP)	0.707	0.627	0.82	0.687	0	0	0	1	0	2
876	Negative		F	39		A.E. Carvalho : Escola Estadual Professora Maria Cecilia da Silva Grohmann	Săo Paulo (SP)	0.782	0.737	0.872	0.744	0	0	0	0	0	2
877	Negative		M	12	SAO RAFAEL	Rodolfo Pirani : Escola Municipal de Educaçăo Infantil Dona Maria de Lourdes Coutinho Torres / Escola Estadual Professor Doutor Décio Ferraz Alvim	Săo Paulo (SP)	0.742	0.677	0.846	0.713	0	0	0	0	0	2
878	Negative		F	44	ITAQUERA	A.E. Carvalho : Escola Estadual Nabiha Abdalla Chohfi / Escola Estadual Reverendo Irineu Monteiro de Pinho / Escola Estadual Professora Lina da Costa Couto	Săo Paulo (SP)	0.707	0.627	0.82	0.687	0	0	0	1	0	2
879	Negative		F	2	IGUATEMI	Rodolfo Pirani	Săo Paulo (SP)	0.782	0.733	0.875	0.746	0	0	0	0	0	2
880	Negative		M	27	VILA JACUI	Limoeiro : Escola Estadual Jardim Das Camelias / Escola Estadual Luigi Pirandello	Săo Paulo (SP)	0.744	0.707	0.832	0.699	0	0	1	1	0	2
881	Negative		M	29	ITAQUERA	A.E. Carvalho : Escola Estadual Nabiha Abdalla Chohfi / Escola Estadual Reverendo Irineu Monteiro de Pinho / Escola Estadual Professora Lina da Costa Couto	Săo Paulo (SP)	0.707	0.627	0.82	0.687	0	0	0	1	0	2
882	Negative		F	59	ITAQUERA	A.E. Carvalho : Escola Municipal Ayres Martins Torres	Săo Paulo (SP)	0.844	0.811	0.908	0.815	0	0	0	0	0	2
883	Negative		F	34	ITAQUERA	Vila Carmosina : Hospital Santa Marcelina	Săo Paulo (SP)	0.822	0.787	0.9	0.784	0	0	0	0	0	2
884	Negative		F	19	PARQUE DO CARMO	Vila Carmosina : Centro de Educaçăo Infantil Indireta Antenor Soler / Escola Municipal de Educaçăo Infantil Luis Biraghi / Escola Estadual Professora Kimako Kamada Kinoshita	Săo Paulo (SP)	0.844	0.811	0.908	0.815	0	0	0	0	0	2
885	Negative		M	7	VILA JACUI	Limoeiro : Escola Estadual Arcangelo Sforcim / Escola Estadual Deputado Joao Doria	Săo Paulo (SP)	0.806	0.776	0.886	0.762	0	0	0	0	0	2
886	Negative		M	13	VILA JACUI	Limoeiro / Vila Jacuí : Parque Primavera	Săo Paulo (SP)	0.771	0.722	0.865	0.734	0	0	0	0	0	2
887	Negative		M	13	ITAQUERA	A.E. Carvalho : Escola Estadual Nabiha Abdalla Chohfi / Escola Estadual Reverendo Irineu Monteiro de Pinho / Escola Estadual Professora Lina da Costa Couto	Săo Paulo (SP)	0.707	0.627	0.82	0.687	0	0	0	1	0	2
888	Negative		M	22	ITAQUERA	A.E. Carvalho : Escola Estadual Nabiha Abdalla Chohfi / Escola Estadual Reverendo Irineu Monteiro de Pinho / Escola Estadual Professora Lina da Costa Couto	Săo Paulo (SP)	0.707	0.627	0.82	0.687	0	0	0	1	0	2
889	Negative		M	59	PARQUE DO CARMO	Vila Carmosina : Hospital Santa Marcelina	Săo Paulo (SP)	0.822	0.787	0.9	0.784	0	0	0	0	0	2
890	Positive	Negative	M	15	ITAQUERA	A.E. Carvalho : Escola Estadual Nabiha Abdalla Chohfi / Escola Estadual Reverendo Irineu Monteiro de Pinho / Escola Estadual Professora Lina da Costa Couto	Săo Paulo (SP)	0.707	0.627	0.82	0.687	0	0	0	1	0	2
891	Negative		M	25	ITAQUERA	Itaquera	Săo Paulo (SP)	0.783	0.707	0.882	0.771	0	0	0	0	0	2
892	Negative		F	28	SAO RAFAEL	Rodolfo Pirani	Săo Paulo (SP)	0.782	0.733	0.875	0.746	0	0	0	0	0	2
893	Negative		M	75	VILA JACUI	Cumbica : Escola Estadual Paulo Kobayashi / Escola Estadual Helio Helene / Escola Estadual Jose de San Martin / Escola Estadual Republica de Honduras	Săo Paulo (SP)	0.657	0.587	0.75	0.643	1	1	0	1	0	2
894	Negative		F	40	SAO RAFAEL	Rodolfo Pirani : Escola Municipal de Educaçăo Infantil Dona Maria de Lourdes Coutinho Torres / Escola Estadual Professor Doutor Décio Ferraz Alvim	Săo Paulo (SP)	0.742	0.677	0.846	0.713	0	0	0	0	0	2
895	Negative		F	69	VILA JACUI	Limoeiro / Vila Jacuí : Parque Primavera	Săo Paulo (SP)	0.771	0.722	0.865	0.734	0	0	0	0	0	2
896	Negative		F	5	SAO MATEUS	Cidade Satélite : Escola Estadual Professor Wilfredo Pinheiro	Săo Paulo (SP)	0.761	0.711	0.853	0.728	0	0	0	0	0	2
897	Negative		F	60	ITAQUERA	A.E. Carvalho : Escola Estadual Professor Milton Cruzeiro	Săo Paulo (SP)	0.822	0.787	0.9	0.784	0	0	0	0	0	2
898	Negative		M	8	VILA JACUI	Limoeiro : Escola Estadual Arcangelo Sforcim / Escola Estadual Deputado Joao Doria	Săo Paulo (SP)	0.806	0.776	0.886	0.762	0	0	0	0	0	2
899	Positive	Negative	F	27	VILA JACUI	Limoeiro : Escola Estadual Jardim Das Camelias / Escola Estadual Luigi Pirandello	Săo Paulo (SP)	0.744	0.707	0.832	0.699	0	0	0	1	0	2
900	Negative		F	40	ITAQUERA	A.E. Carvalho : Escola Municipal Antonio Duarte Almeida	Săo Paulo (SP)	0.632	0.543	0.74	0.629	0	0	0	1	0	2
901	Negative		M	38	ITAQUERA	A.E. Carvalho : Escola Estadual Nabiha Abdalla Chohfi / Escola Estadual Reverendo Irineu Monteiro de Pinho / Escola Estadual Professora Lina da Costa Couto	Săo Paulo (SP)	0.707	0.627	0.82	0.687	0	0	0	1	0	2
902	Positive	Negative	M	39	ITAQUERA	A.E. Carvalho : Escola Estadual Nabiha Abdalla Chohfi / Escola Estadual Reverendo Irineu Monteiro de Pinho / Escola Estadual Professora Lina da Costa Couto	Săo Paulo (SP)	0.707	0.627	0.82	0.687	0	0	0	1	0	2
903	Negative		F	43	VILA JACUI	Limoeiro : Escola Estadual Arcangelo Sforcim / Escola Estadual Deputado Joao Doria	Săo Paulo (SP)	0.806	0.776	0.886	0.762	0	0	0	0	0	2
904	Negative		F	25	VILA JACUI	Limoeiro / Vila Jacuí : Parque Primavera	Săo Paulo (SP)	0.771	0.722	0.865	0.734	0	0	0	0	0	2
905	Positive	Negative	F	28	VILA JACUI	Limoeiro / Vila Jacuí : Parque Primavera	Săo Paulo (SP)	0.771	0.722	0.865	0.734	0	0	0	0	0	2
906	Negative		F	24	ITAQUERA	Itaquera	Săo Paulo (SP)	0.783	0.707	0.882	0.771	0	0	0	1	0	2
907	Negative		M	74	SAO RAFAEL	Rodolfo Pirani : Escola Municipal de Educaçăo Infantil Dona Maria de Lourdes Coutinho Torres / Escola Estadual Professor Doutor Décio Ferraz Alvim	Săo Paulo (SP)	0.742	0.677	0.846	0.713	0	0	0	0	0	2
908	Negative		M	19	IGUATEMI	Parque Săo Rafael : Escola Municipal de Educaçăo Infantil Conjunto Habitacional Jardim Săo Francisco	Săo Paulo (SP)	0.651	0.576	0.748	0.641	0	0	0	1	0	2
909	Negative		F	54	SAO MIGUEL	Cumbica : Escola Estadual Paulo Kobayashi / Escola Estadual Helio Helene / Escola Estadual Jose de San Martin / Escola Estadual Republica de Honduras	Săo Paulo (SP)	0.657	0.587	0.75	0.643	1	1	0	1	0	2
910	Positive	Negative	M	16	PARQUE DO CARMO	Vila Carmosina : Condomínio Atlanta / Rua Alderico de Freitas	Săo Paulo (SP)	0.744	0.695	0.838	0.706	0	0	0	0	0	2
911	Negative		M	39	SAO RAFAEL	Parque Săo Rafael : Escola Municipal de Educaçăo Infantil Conjunto Habitacional Jardim Săo Francisco	Săo Paulo (SP)	0.651	0.576	0.748	0.641	0	0	0	1	0	2
912	Negative		M	27	VILA JACUI	Limoeiro / Vila Jacuí : Parque Primavera	Săo Paulo (SP)	0.771	0.722	0.865	0.734	0	0	0	0	0	2
913	Negative		F	38	ITAQUERA	Itaquera : Centro de Educaçăo Infantil Irmă Mariana Sala	Săo Paulo (SP)	0.632	0.543	0.74	0.629	1	0	1	0	0	2
914	Negative		M	22	SAO MATEUS	Cidade Satélite : Escola Estadual Joăo Sarmento Pimentel / Escola Municipal de Ensino Fundamental José Maria Whitaker / Escola Municipal de Educaçăo Infantil Professor Henrique Ricchetti	Săo Paulo (SP)	0.836	0.79	0.91	0.813	0	0	0	1	0	2
915	Negative		F	22	ITAQUERA	A.E. Carvalho : Escola Estadual Nabiha Abdalla Chohfi / Escola Estadual Reverendo Irineu Monteiro de Pinho / Escola Estadual Professora Lina da Costa Couto	Săo Paulo (SP)	0.707	0.627	0.82	0.687	0	0	0	1	0	2
916	Positive	Negative	M	61	ITAQUERA	A.E. Carvalho : Escola Municipal Antonio Duarte Almeida	Săo Paulo (SP)	0.632	0.543	0.74	0.629	0	0	0	1	0	2
917	Positive	Negative	M	36	ITAQUERA	A.E. Carvalho : Escola Estadual Said Murad / Escola Estadual Professora Herminia de Andrade Pfuhl Neves / Escola Estadual Reverendo Urbano de Oliveira Pinto	Săo Paulo (SP)	0.751	0.703	0.846	0.712	0	0	0	1	0	2
918	Negative		M	34	VILA JACUI	Cumbica : Escola Estadual Paulo Kobayashi / Escola Estadual Helio Helene / Escola Estadual Jose de San Martin / Escola Estadual Republica de Honduras	Săo Paulo (SP)	0.657	0.587	0.75	0.643	0	1	0	1	0	2
919	Negative		F	23	VILA JACUI	Limoeiro : Escola Estadual Jardim Das Camelias / Escola Estadual Luigi Pirandello	Săo Paulo (SP)	0.744	0.707	0.832	0.699	0	0	0	1	0	2
920	Negative		F	28	PARQUE DO CARMO	Vila Carmosina : Hospital Santa Marcelina	Săo Paulo (SP)	0.822	0.787	0.9	0.784	0	0	0	0	0	2
921	Negative		F	33	VILA JACUI	Limoeiro / Vila Jacuí : Parque Primavera	Săo Paulo (SP)	0.771	0.722	0.865	0.734	0	0	0	0	0	2
922	Negative		M	2	VILA JACUI	Limoeiro : Escola Estadual Jardim Das Camelias / Escola Estadual Luigi Pirandello	Săo Paulo (SP)	0.744	0.707	0.832	0.699	0	0	0	1	0	2
923	Negative		M	46	ITAQUERA	A.E. Carvalho : Escola Estadual Professora Maria Cecilia da Silva Grohmann	Săo Paulo (SP)	0.782	0.737	0.872	0.744	0	0	0	0	0	2
924	Negative		M	40	ITAQUERA	A.E. Carvalho : Escola Estadual Professora Maria Cecilia da Silva Grohmann	Săo Paulo (SP)	0.782	0.737	0.872	0.744	0	0	0	0	0	2
925	Negative		F	30	SAO RAFAEL	Rodolfo Pirani : Escola Municipal de Educaçăo Infantil Dona Maria de Lourdes Coutinho Torres / Escola Estadual Professor Doutor Décio Ferraz Alvim	Săo Paulo (SP)	0.742	0.677	0.846	0.713	0	0	0	0	0	2
926	Negative		F	40	VILA JACUI	Limoeiro : Centro de Educaçăo Infantil Jardim das Camélias	Săo Paulo (SP)	0.723	0.688	0.81	0.677	0	0	1	1	0	2
927	Negative		F	2	VILA JACUI	Limoeiro / Vila Jacuí : Parque Primavera	Săo Paulo (SP)	0.771	0.722	0.865	0.734	0	0	0	0	0	2
928	Negative		M	21	VILA JACUI	Limoeiro / Vila Jacuí : Parque Primavera	Săo Paulo (SP)	0.771	0.722	0.865	0.734	0	0	0	0	0	2
929	Negative		M	30	VILA JACUI	Limoeiro / Vila Jacuí : Parque Primavera	Săo Paulo (SP)	0.771	0.722	0.865	0.734	0	0	0	0	0	2
930	Negative		F	31	VILA JACUI	Limoeiro / Vila Jacuí : Parque Primavera	Săo Paulo (SP)	0.771	0.722	0.865	0.734	0	0	0	0	0	2
931	Negative		F	49	VILA JACUI	Limoeiro : Centro de Educaçăo Infantil Jardim das Camélias	Săo Paulo (SP)	0.723	0.688	0.81	0.677	0	0	0	1	0	2
932	Negative		F	49	VILA JACUI	Limoeiro : Centro de Educaçăo Infantil Jardim das Camélias	Săo Paulo (SP)	0.723	0.688	0.81	0.677	0	0	0	1	0	2
933	Negative		F	3	ITAQUERA	A.E. Carvalho : Escola Municipal Antonio Duarte Almeida	Săo Paulo (SP)	0.632	0.543	0.74	0.629	0	0	0	1	0	2
934	Negative		M	38	VILA JACUI	Limoeiro / Vila Jacuí : Parque Primavera	Săo Paulo (SP)	0.771	0.722	0.865	0.734	0	0	0	0	0	2
935	Negative		M	44	CIDADE LIDER	Santa Marcelina	Săo Paulo (SP)	0.775	0.72	0.87	0.742	0	0	0	0	0	2
936	Negative		F	31	PARQUE DO CARMO	Vila Carmosina : Condomínio Atlanta / Rua Alderico de Freitas	Săo Paulo (SP)	0.744	0.695	0.838	0.706	0	0	0	1	0	2
937	Negative		M	37	ITAQUERA	A.E. Carvalho : Escola Estadual Professora Maria Cecilia da Silva Grohmann	Săo Paulo (SP)	0.782	0.737	0.872	0.744	0	0	0	0	0	2
938	Negative		F	28	VILA JACUI	Limoeiro / Vila Jacuí : Parque Primavera	Săo Paulo (SP)	0.771	0.722	0.865	0.734	0	0	0	0	0	2
939	Negative		F	50	ITAQUERA	A.E. Carvalho : Escola Estadual Said Murad / Escola Estadual Professora Herminia de Andrade Pfuhl Neves / Escola Estadual Reverendo Urbano de Oliveira Pinto	Săo Paulo (SP)	0.751	0.703	0.846	0.712	0	0	0	1	0	2
940	Negative		M	21	ITAQUERA	A.E. Carvalho : Escola Estadual Professor Milton Cruzeiro	Săo Paulo (SP)	0.822	0.787	0.9	0.784	0	0	0	1	0	2
941	Negative		M	7	ITAQUERA	A.E. Carvalho : Escola Municipal Antonio Duarte Almeida	Săo Paulo (SP)	0.632	0.543	0.74	0.629	0	0	0	1	0	2
942	Negative		F	34	ITAQUERA	A.E. Carvalho : Escola Estadual Professor Elyseu Simoes Machado	Săo Paulo (SP)	0.707	0.627	0.82	0.687	0	0	0	1	0	2
943	Negative		M	18	SAO RAFAEL	Parque Săo Rafael : Escola Municipal de Educaçăo Infantil Conjunto Habitacional Jardim Săo Francisco	Săo Paulo (SP)	0.651	0.576	0.748	0.641	0	0	0	1	0	2
944	Negative		F	3	VILA JACUI	Limoeiro / Vila Jacuí : Parque Primavera	Săo Paulo (SP)	0.771	0.722	0.865	0.734	0	0	0	0	0	2
945	Negative		F	27	CIDADE LIDER	Santa Marcelina	Săo Paulo (SP)	0.775	0.72	0.87	0.742	0	0	0	0	0	2
946	Negative		F	13	ITAQUERA	A. E. Carvalho	Săo Paulo (SP)	0.632	0.543	0.74	0.629	0	0	0	1	0	2
947	Negative		M	6	PARQUE DO CARMO	Líder	Săo Paulo (SP)	0.702	0.668	0.784	0.66	0	0	1	0	0	2
948	Positive	Negative	F	60	CIDADE LIDER	Vila Carmosina : Hospital Santa Marcelina	Săo Paulo (SP)	0.822	0.787	0.9	0.784	0	0	0	0	0	2
949	Negative		F	28	VILA JACUI	Limoeiro / Vila Jacuí : Parque Primavera	Săo Paulo (SP)	0.771	0.722	0.865	0.734	0	0	0	0	0	2
950	Positive	Negative	M	24	ITAQUERA	A.E. Carvalho : Escola Estadual Said Murad / Escola Estadual Professora Herminia de Andrade Pfuhl Neves / Escola Estadual Reverendo Urbano de Oliveira Pinto	Săo Paulo (SP)	0.751	0.703	0.846	0.712	0	0	0	0	0	2
951	Negative		F	8	SAO RAFAEL	Rodolfo Pirani : Escola Estadual Professora Rita Pinto de Araujo / Escola Estadual Professor Adhemar Antonio Prado	Săo Paulo (SP)	0.693	0.624	0.796	0.67	0	0	0	0	0	2
952	Negative		M	32	VILA JACUI	Limoeiro : Escola Estadual Arcangelo Sforcim / Escola Estadual Deputado Joao Doria	Săo Paulo (SP)	0.806	0.776	0.886	0.762	0	0	0	0	0	2
953	Negative		M	67	VILA JACUI	Limoeiro / Vila Jacuí : Parque Primavera	Săo Paulo (SP)	0.771	0.722	0.865	0.734	0	0	0	0	0	2
954	Negative		M	20	VILA JACUI	Limoeiro : Escola Estadual Professor Paulo Roberto Faggioni	Săo Paulo (SP)	0.785	0.762	0.865	0.734	0	0	0	0	0	2
955	Negative		M	42	SAO RAFAEL	Rodolfo Pirani	Săo Paulo (SP)	0.782	0.733	0.875	0.746	0	0	0	0	0	2
956	Negative		F	52	ITAQUERA	A.E. Carvalho : Escola Estadual Professora Maria Cecilia da Silva Grohmann	Săo Paulo (SP)	0.782	0.737	0.872	0.744	0	0	0	1	0	2
957	Negative		M	30	SAO RAFAEL	Cidade Satélite : Escola Estadual Joăo Sarmento Pimentel / Escola Municipal de Ensino Fundamental José Maria Whitaker / Escola Municipal de Educaçăo Infantil Professor Henrique Ricchetti	Săo Paulo (SP)	0.836	0.79	0.91	0.813	0	0	0	1	0	2
958	Positive	Negative	M	29	ITAQUERA	A.E. Carvalho : Escola Municipal Antonio Duarte Almeida	Săo Paulo (SP)	0.632	0.543	0.74	0.629	0	0	0	1	0	2
959	Negative		M	19	VILA JACUI	Nossa Senhora Aparecida	Săo Paulo (SP)	0.657	0.587	0.75	0.643	0	0	0	0	1	2
960	Negative		M	10	VILA JACUI	Limoeiro : Escola Estadual Professora Benedita de Rezende / Escola Estadual Maria Jovita	Săo Paulo (SP)	0.761	0.723	0.85	0.717	0	0	0	1	0	2
961	Negative		M	50	VILA JACUI	Limoeiro / Vila Jacuí : Parque Primavera	Săo Paulo (SP)	0.771	0.722	0.865	0.734	0	0	0	0	0	2
962	Positive	Negative	F	15	VILA JACUI	Limoeiro : Escola Estadual Professor Paulo Roberto Faggioni	Săo Paulo (SP)	0.785	0.762	0.865	0.734	0	0	0	0	0	2
963	Negative		F	31	VILA JACUI	Limoeiro : Escola Estadual Professora Benedita de Rezende / Escola Estadual Maria Jovita	Săo Paulo (SP)	0.761	0.723	0.85	0.717	0	0	0	1	0	2
964	Negative		F	26	VILA JACUI	Limoeiro / Vila Jacuí : Parque Primavera	Săo Paulo (SP)	0.771	0.722	0.865	0.734	0	0	0	0	0	2
965	Negative		M	12	VILA JACUI	Limoeiro : Escola Estadual Professor Paulo Roberto Faggioni	Săo Paulo (SP)	0.785	0.762	0.865	0.734	0	0	0	0	0	2
966	Negative		F	30	VILA JACUI	Limoeiro : Escola Estadual Professor Paulo Roberto Faggioni	Săo Paulo (SP)	0.785	0.762	0.865	0.734	0	0	0	0	0	2
967	Negative		M	25	ITAQUERA	A.E. Carvalho : Escola Estadual Said Murad / Escola Estadual Professora Herminia de Andrade Pfuhl Neves / Escola Estadual Reverendo Urbano de Oliveira Pinto	Săo Paulo (SP)	0.751	0.703	0.846	0.712	0	0	0	0	0	2
968	Negative		F	41	ITAQUERA	A.E. Carvalho : Escola Estadual Professor Elyseu Simoes Machado	Săo Paulo (SP)	0.707	0.627	0.82	0.687	0	0	0	1	0	2
969	Negative		M	48	VILA JACUI	Nossa Senhora Aparecida	Săo Paulo (SP)	0.657	0.587	0.75	0.643	0	0	0	0	1	2
970	Negative		F	51	ERMELINO MATARAZZO	Parque Buturussu : Hospital e Maternidade Paranagua / Hospital Municipal Professor Doutor Alipio Correa Neto	Săo Paulo (SP)	0.793	0.748	0.883	0.756	0	0	0	0	0	2
971	Negative		M	67	ITAQUERA	A.E. Carvalho : Escola Estadual Professor Elyseu Simoes Machado	Săo Paulo (SP)	0.707	0.627	0.82	0.687	0	0	0	1	0	2
972	Negative		F	18	VILA JACUI	Limoeiro : Escola Estadual Professor Paulo Roberto Faggioni	Săo Paulo (SP)	0.785	0.762	0.865	0.734	0	0	0	0	0	2
973	Positive	Negative	M	23	VILA JACUI	Limoeiro : Escola Municipal de Ensino Fundamental Senador Lino de Mattos	Săo Paulo (SP)	0.707	0.675	0.788	0.665	0	0	0	0	0	2
974	Negative		M	20	SAO MIGUEL	Nossa Senhora Aparecida	Săo Paulo (SP)	0.657	0.587	0.75	0.643	0	0	0	0	1	2
975	Negative		M	19	VILA JACUI	Nossa Senhora Aparecida	Săo Paulo (SP)	0.657	0.587	0.75	0.643	0	0	0	0	1	2
976	Negative		F	22	VILA JACUI	Limoeiro : Escola Municipal de Ensino Fundamental Senador Lino de Mattos	Săo Paulo (SP)	0.707	0.675	0.788	0.665	0	0	0	0	0	2
977	Negative		F	43	VILA JACUI	Nossa Senhora Aparecida	Săo Paulo (SP)	0.657	0.587	0.75	0.643	0	0	0	0	1	2
978	Negative		M	32	ITAQUERA	A.E. Carvalho : Escola Estadual Professor Elyseu Simoes Machado	Săo Paulo (SP)	0.707	0.627	0.82	0.687	0	0	1	1	0	2
979	Negative		F	7	SAO MATEUS	Cidade Satélite : 49ş Distrito Policial de Săo Paulo / Săo Mateus / Escola Estadual Săo Joăo Evangelista / Escola Municipal de Ensino Fundamental Castor	Săo Paulo (SP)	0.75	0.677	0.855	0.73	0	0	0	0	0	2
980	Negative		F	33	SAO MATEUS	Cidade Satélite : Escola Estadual Joăo Sarmento Pimentel / Escola Municipal de Ensino Fundamental José Maria Whitaker / Escola Municipal de Educaçăo Infantil Professor Henrique Ricchetti	Săo Paulo (SP)	0.836	0.79	0.91	0.813	0	0	0	1	0	2
981	Positive	Negative	M	24	SAO RAFAEL	Rodolfo Pirani	Săo Paulo (SP)	0.782	0.733	0.875	0.746	0	0	0	0	0	2
982	Negative		F	2	SAO RAFAEL	Rodolfo Pirani	Săo Paulo (SP)	0.782	0.733	0.875	0.746	0	0	0	0	0	2
983	Negative		M	41	VILA JACUI	Nossa Senhora Aparecida	Săo Paulo (SP)	0.657	0.587	0.75	0.643	0	0	0	1	1	2
984	Negative		F	44	VILA JACUI	Nossa Senhora Aparecida	Săo Paulo (SP)	0.657	0.587	0.75	0.643	0	0	0	0	1	2
985	Negative		M	43	VILA JACUI	Limoeiro : Escola Estadual Professor Paulo Roberto Faggioni	Săo Paulo (SP)	0.785	0.762	0.865	0.734	0	0	0	0	0	2
986	Negative		M	57	VILA JACUI	Limoeiro : Escola Estadual Professor Paulo Roberto Faggioni	Săo Paulo (SP)	0.785	0.762	0.865	0.734	0	0	0	0	0	2
987	Negative		M	36	CIDADE LIDER	Santa Marcelina	Săo Paulo (SP)	0.775	0.72	0.87	0.742	0	0	0	0	0	2
988	Negative		M	24	CIDADE LIDER	Santa Marcelina : Escola Estadual Professor Ascanio de Azevedo Castilho	Săo Paulo (SP)	0.751	0.703	0.846	0.712	0	0	0	0	0	2
989	Negative		F	43	VILA JACUI	Limoeiro : Escola Municipal de Ensino Fundamental Senador Lino de Mattos	Săo Paulo (SP)	0.707	0.675	0.788	0.665	0	0	0	0	0	2
990	Negative		M	56	ITAQUERA	A.E. Carvalho : Escola Estadual Said Murad / Escola Estadual Professora Herminia de Andrade Pfuhl Neves / Escola Estadual Reverendo Urbano de Oliveira Pinto	Săo Paulo (SP)	0.751	0.703	0.846	0.712	0	0	0	1	0	2
991	Negative		M	1	ERMELINO MATARAZZO	Parque Buturussu : Escola Hotelzinho Chuva Dourada Ltda / Escola Municipal Ruth Goncalves Chaves de Siqueira	Săo Paulo (SP)	0.756	0.721	0.844	0.711	0	0	0	1	0	2
992	Negative		F	18	VILA JACUI	Limoeiro : Escola Estadual Professor Paulo Roberto Faggioni	Săo Paulo (SP)	0.785	0.762	0.865	0.734	0	0	0	0	0	2
993	Negative		M	50	VILA JACUI	Limoeiro : Escola Estadual Professor Paulo Roberto Faggioni	Săo Paulo (SP)	0.785	0.762	0.865	0.734	0	0	0	0	0	2
994	Negative		M	15	ITAQUERA	A.E. Carvalho : Escola Estadual Said Murad / Escola Estadual Professora Herminia de Andrade Pfuhl Neves / Escola Estadual Reverendo Urbano de Oliveira Pinto	Săo Paulo (SP)	0.751	0.703	0.846	0.712	0	0	0	1	0	2
995	Negative		F	19	SAO RAFAEL	Rodolfo Pirani : Escola Estadual Professora Rita Pinto de Araujo / Escola Estadual Professor Adhemar Antonio Prado	Săo Paulo (SP)	0.693	0.624	0.796	0.67	0	0	0	0	1	2
996	Negative		M	51	ITAQUERA	A.E. Carvalho : Escola Estadual Professor Elyseu Simoes Machado	Săo Paulo (SP)	0.707	0.627	0.82	0.687	0	0	1	1	0	2
997	Positive	Negative	F	24	ERMELINO MATARAZZO	Parque Buturussu : Hospital e Maternidade Paranagua / Hospital Municipal Professor Doutor Alipio Correa Neto	Săo Paulo (SP)	0.793	0.748	0.883	0.756	0	0	0	0	0	2
998	Negative		M	15	SAO MIGUEL	Limoeiro : Escola Estadual Professor Paulo Roberto Faggioni	Săo Paulo (SP)	0.785	0.762	0.865	0.734	0	0	0	0	0	2
999	Negative		F	34	SAO MATEUS	Săo Mateus : Hospital Master Clin	Săo Paulo (SP)	0.75	0.677	0.855	0.73	0	0	0	1	0	2
1000	Negative		M	6	0	Limoeiro : Escola Estadual Professor Paulo Roberto Faggioni	Săo Paulo (SP)	0.785	0.762	0.865	0.734	0	0	0	1	0	2
1001	Negative		F	44	ERMELINO MATARAZZO	Parque Buturussu : Hospital e Maternidade Paranagua / Hospital Municipal Professor Doutor Alipio Correa Neto	Săo Paulo (SP)	0.793	0.748	0.883	0.756	0	0	0	0	0	2
1002	Negative		F	52	VILA JACUI	Limoeiro : Escola Estadual Professor Paulo Roberto Faggioni	Săo Paulo (SP)	0.785	0.762	0.865	0.734	0	0	0	0	0	2
1003	Negative		F	30	VILA JACUI	Ermelino Matarazzo : Estaçăo Comendador Ermelino	Săo Paulo (SP)	0.683	0.601	0.792	0.668	0	1	0	1	0	2
1004	Negative		F	49	VILA JACUI	Limoeiro : Escola Municipal de Ensino Fundamental Senador Lino de Mattos	Săo Paulo (SP)	0.707	0.675	0.788	0.665	0	0	0	0	0	2
1005	Negative		M	50	ITAQUERA	A.E. Carvalho : Escola Estadual Said Murad / Escola Estadual Professora Herminia de Andrade Pfuhl Neves / Escola Estadual Reverendo Urbano de Oliveira Pinto	Săo Paulo (SP)	0.751	0.703	0.846	0.712	0	0	0	1	0	2
1006	Negative		F	34	ITAQUERA	A.E. Carvalho : Escola Estadual Professor Elyseu Simoes Machado	Săo Paulo (SP)	0.707	0.627	0.82	0.687	0	0	0	1	0	2
1007	Negative		F	72	SAO MATEUS	Cidade Satélite : Escola Estadual Joăo Sarmento Pimentel / Escola Municipal de Ensino Fundamental José Maria Whitaker / Escola Municipal de Educaçăo Infantil Professor Henrique Ricchetti	Săo Paulo (SP)	0.836	0.79	0.91	0.813	0	0	0	1	0	2
1008	Negative		F	43	ERMELINO MATARAZZO	Parque Buturussu : Hospital e Maternidade Paranagua / Hospital Municipal Professor Doutor Alipio Correa Neto	Săo Paulo (SP)	0.793	0.748	0.883	0.756	0	0	0	1	0	2
1009	Negative		M	34	ERMELINO MATARAZZO	Parque Buturussu : Escola Hotelzinho Chuva Dourada Ltda / Escola Municipal Ruth Goncalves Chaves de Siqueira	Săo Paulo (SP)	0.756	0.721	0.844	0.711	0	0	1	1	0	2
1010	Negative		M	14	ERMELINO MATARAZZO	Parque Buturussu : Hospital e Maternidade Paranagua / Hospital Municipal Professor Doutor Alipio Correa Neto	Săo Paulo (SP)	0.793	0.748	0.883	0.756	0	0	0	1	0	2
1011	Negative		F	43	SAO MATEUS	Săo Mateus : Hospital Master Clin	Săo Paulo (SP)	0.75	0.677	0.855	0.73	0	0	0	1	0	2
1012	Negative		M	48	ITAQUERA	A.E. Carvalho: Escola Estadual Cohab Aguia de Haia I	Săo Paulo (SP)	0.783	0.724	0.882	0.753	0	0	0	1	0	2
1013	Negative		F	35	ITAQUERA	A.E. Carvalho: Escola Estadual Cohab Aguia de Haia I	Săo Paulo (SP)	0.783	0.724	0.882	0.753	0	0	0	1	0	2
1014	Negative		M	30	VILA JACUI	Limoeiro : Biblioteca Céu Săo Carlos	Săo Paulo (SP)	0.707	0.675	0.788	0.665	0	0	0	0	0	2
1015	Negative		M	49	SAO MATEUS	Săo Mateus : Hospital Master Clin	Săo Paulo (SP)	0.75	0.677	0.855	0.73	0	0	0	1	0	2
1016	Positive	Negative	M	31	VILA JACUI	Limoeiro : Biblioteca Céu Săo Carlos	Săo Paulo (SP)	0.707	0.675	0.788	0.665	0	0	0	1	0	2
1017	Negative		F	41	ERMELINO MATARAZZO	Parque Buturussu : Monroe Logística	Săo Paulo (SP)	0.781	0.74	0.868	0.741	0	0	0	1	0	2
1018	Negative		M	1	SAO MATEUS	Săo Mateus : Hospital Master Clin	Săo Paulo (SP)	0.75	0.677	0.855	0.73	0	0	0	1	0	2
1019	Positive	Negative	F	50	SAO RAFAEL	Rodolfo Pirani	Săo Paulo (SP)	0.782	0.733	0.875	0.746	0	0	0	0	0	2
1020	Negative		M	37	ERMELINO MATARAZZO	Parque Buturussu : Hospital e Maternidade Paranagua / Hospital Municipal Professor Doutor Alipio Correa Neto	Săo Paulo (SP)	0.793	0.748	0.883	0.756	0	0	0	0	0	2
1021	Negative		M	26	ITAQUERA	A.E. Carvalho : Escola Estadual Said Murad / Escola Estadual Professora Herminia de Andrade Pfuhl Neves / Escola Estadual Reverendo Urbano de Oliveira Pinto	Săo Paulo (SP)	0.751	0.703	0.846	0.712	0	0	0	1	0	2
1022	Negative		M	1	VILA JACUI	Limoeiro : Escola Municipal de Ensino Fundamental Senador Lino de Mattos	Săo Paulo (SP)	0.707	0.675	0.788	0.665	0	0	0	0	0	2
1023	Negative		M	42	ITAQUERA	A.E. Carvalho: Escola Estadual Cohab Aguia de Haia I	Săo Paulo (SP)	0.783	0.724	0.882	0.753	0	0	0	1	0	2
1024	Negative		M	33	ERMELINO MATARAZZO	A.E. Carvalho : Escola Estadual Said Murad / Escola Estadual Professora Herminia de Andrade Pfuhl Neves / Escola Estadual Reverendo Urbano de Oliveira Pinto	Săo Paulo (SP)	0.751	0.703	0.846	0.712	0	0	0	1	0	2
1025	Negative		M	57	SAO MATEUS	Săo Mateus : Hospital Master Clin	Săo Paulo (SP)	0.75	0.677	0.855	0.73	0	0	0	1	0	2
1026	Negative		M	34	VILA JACUI	Limoeiro : Escola Estadual Professor Gabriel Peliciotti	Săo Paulo (SP)	0.806	0.776	0.886	0.762	0	0	0	0	0	2
1027	Negative		M	37	VILA JACUI	Limoeiro : Biblioteca Céu Săo Carlos	Săo Paulo (SP)	0.707	0.675	0.788	0.665	0	0	0	1	0	2
1028	Negative		M	39	VILA JACUI	Limoeiro : Biblioteca Céu Săo Carlos	Săo Paulo (SP)	0.707	0.675	0.788	0.665	0	0	0	1	0	2
1029	Negative		F	40	ERMELINO MATARAZZO	Parque Buturussu : Hospital e Maternidade Paranagua / Hospital Municipal Professor Doutor Alipio Correa Neto	Săo Paulo (SP)	0.793	0.748	0.883	0.756	0	0	0	0	0	2
1030	Negative		M	21	SAO MIGUEL	Limoeiro : Biblioteca Céu Săo Carlos	Săo Paulo (SP)	0.707	0.675	0.788	0.665	0	0	0	1	0	2
1031	Negative		F	57	SAO RAFAEL	Rodolfo Pirani	Săo Paulo (SP)	0.782	0.733	0.875	0.746	0	0	0	0	0	2
1032	Negative		M	74	ERMELINO MATARAZZO	Parque Buturussu : Escola Hotelzinho Chuva Dourada Ltda / Escola Municipal Ruth Goncalves Chaves de Siqueira	Săo Paulo (SP)	0.756	0.721	0.844	0.711	0	0	0	0	0	2
1033	Positive	Negative	F	20	VILA JACUI	Limoeiro : Escola Estadual Professor Gabriel Peliciotti	Săo Paulo (SP)	0.806	0.776	0.886	0.762	0	0	0	1	0	2
1034	Negative		F	37	SAO MATEUS	Săo Mateus : Hospital Master Clin	Săo Paulo (SP)	0.75	0.677	0.855	0.73	0	0	0	1	0	2
1035	Negative		M	40	ERMELINO MATARAZZO	Parque Buturussu : Escola Hotelzinho Chuva Dourada Ltda / Escola Municipal Ruth Goncalves Chaves de Siqueira	Săo Paulo (SP)	0.756	0.721	0.844	0.711	0	0	0	0	0	2
1036	Positive	Negative	F	25	ARTUR ALVIM	A. E. Carvalho	Săo Paulo (SP)	0.632	0.543	0.74	0.629	0	0	1	1	0	2
1037	Negative		M	19	ERMELINO MATARAZZO	Ermelino Matarazzo : Biblioteca Rubens Borba de Moraes	Săo Paulo (SP)	0.834	0.803	0.907	0.797	0	0	0	1	0	2
1038	Negative		F	36	ERMELINO MATARAZZO	Parque Buturussu : Hospital e Maternidade Paranagua / Hospital Municipal Professor Doutor Alipio Correa Neto	Săo Paulo (SP)	0.793	0.748	0.883	0.756	0	0	0	0	0	2
1039	Negative		M	67	VILA JACUI	Limoeiro : Biblioteca Céu Săo Carlos	Săo Paulo (SP)	0.707	0.675	0.788	0.665	0	0	0	1	0	2
1040	Negative		M	12	ARTUR ALVIM	Jardim Coimbra	Săo Paulo (SP)	0.804	0.752	0.896	0.771	0	0	1	1	0	2
1041	Negative		M	18	VILA JACUI	Ermelino Matarazzo : Estaçăo Comendador Ermelino	Săo Paulo (SP)	0.683	0.601	0.792	0.668	0	0	0	0	0	2
1042	Negative		F	26	VILA JACUI	Limoeiro : Escola Estadual Professor Gabriel Peliciotti	Săo Paulo (SP)	0.806	0.776	0.886	0.762	0	0	0	0	0	2
1043	Negative		M	17	VILA JACUI	Limoeiro : Escola Estadual Professor Gabriel Peliciotti	Săo Paulo (SP)	0.806	0.776	0.886	0.762	0	0	0	1	0	2
1044	Negative		M	74	ITAQUERA	A.E. Carvalho : Escola Estadual Said Murad / Escola Estadual Professora Herminia de Andrade Pfuhl Neves / Escola Estadual Reverendo Urbano de Oliveira Pinto	Săo Paulo (SP)	0.751	0.703	0.846	0.712	0	0	0	1	0	2
1045	Negative		F	27	CIDADE LIDER	Vila Carmosina : Escola Municipal de Ensino Fundamental Professor Aurélio Arrobas Martins / Polícial Militar	Săo Paulo (SP)	0.822	0.787	0.9	0.784	0	0	0	0	0	2
1046	Negative		M	24	SAO MATEUS	Săo Mateus : Hospital Master Clin	Săo Paulo (SP)	0.75	0.677	0.855	0.73	0	0	0	0	0	2
1047	Positive	Negative	M	22	ERMELINO MATARAZZO	Parque Buturussu : Escola Hotelzinho Chuva Dourada Ltda / Escola Municipal Ruth Goncalves Chaves de Siqueira	Săo Paulo (SP)	0.756	0.721	0.844	0.711	0	0	0	0	0	2
1048	Negative		M	32	ARTUR ALVIM	Jardim Coimbra	Săo Paulo (SP)	0.804	0.752	0.896	0.771	0	0	0	0	0	2
1049	Negative		F	91	ERMELINO MATARAZZO	Parque Buturussu : Hospital e Maternidade Paranagua / Hospital Municipal Professor Doutor Alipio Correa Neto	Săo Paulo (SP)	0.793	0.748	0.883	0.756	0	0	0	0	0	2
1050	Negative		F	31	ERMELINO MATARAZZO	Jardim Coimbra : Centro Educacional Sesi	Săo Paulo (SP)	0.748	0.704	0.835	0.711	0	0	0	1	0	2
1051	Positive	Negative	M	15	ERMELINO MATARAZZO	Parque Buturussu : Escola Hotelzinho Chuva Dourada Ltda / Escola Municipal Ruth Goncalves Chaves de Siqueira	Săo Paulo (SP)	0.756	0.721	0.844	0.711	0	0	0	1	0	2
1052	Negative		M	1	SAO MIGUEL	Limoeiro : Escola Estadual Professor Gabriel Peliciotti	Săo Paulo (SP)	0.806	0.776	0.886	0.762	0	0	0	0	0	2
1053	Negative		F	36	VILA JACUI	Limoeiro : Escola Estadual Professor Gabriel Peliciotti	Săo Paulo (SP)	0.806	0.776	0.886	0.762	0	0	0	1	0	2
1054	Positive	2B (Autumnalis Butembo): 200	F	18	CIDADE LIDER	Santa Marcelina	Săo Paulo (SP)	0.775	0.72	0.87	0.742	0	0	0	0	0	2
1055	Positive	Negative	M	56	ERMELINO MATARAZZO	Parque Buturussu : Abracci II Centro de Educaçăo Infantil Indireta / Abilio Augusto Colegio	Săo Paulo (SP)	0.834	0.803	0.907	0.797	0	0	0	0	0	2
1056	Negative		F	30	ERMELINO MATARAZZO	Parque Buturussu : Escola Hotelzinho Chuva Dourada Ltda / Escola Municipal Ruth Goncalves Chaves de Siqueira	Săo Paulo (SP)	0.756	0.721	0.844	0.711	0	0	0	1	0	2
1057	Negative		F	44	ERMELINO MATARAZZO	Parque Buturussu : Escola Hotelzinho Chuva Dourada Ltda / Escola Municipal Ruth Goncalves Chaves de Siqueira	Săo Paulo (SP)	0.756	0.721	0.844	0.711	0	0	0	0	0	2
1058	Positive	Negative	F	33	ARTUR ALVIM	Jardim Coimbra	Săo Paulo (SP)	0.804	0.752	0.896	0.771	0	0	1	0	0	2
1059	Negative		F	16	CIDADE LIDER	Vila Carmosina : Escola Municipal de Ensino Fundamental Professor Aurélio Arrobas Martins / Polícial Militar	Săo Paulo (SP)	0.822	0.787	0.9	0.784	0	0	0	0	0	2
1060	Negative		F	20	ARTUR ALVIM	Jardim Coimbra	Săo Paulo (SP)	0.804	0.752	0.896	0.771	0	0	0	1	0	2
1061	Negative		M	45	ARTUR ALVIM	Jardim Coimbra	Săo Paulo (SP)	0.804	0.752	0.896	0.771	0	0	0	0	0	2
1062	Negative		M	21	ERMELINO MATARAZZO	Ermelino Matarazzo : Biblioteca Rubens Borba de Moraes	Săo Paulo (SP)	0.834	0.803	0.907	0.797	0	0	0	1	0	2
1063	Negative		M	21	ERMELINO MATARAZZO	Ermelino Matarazzo : Biblioteca Rubens Borba de Moraes	Săo Paulo (SP)	0.834	0.803	0.907	0.797	0	0	0	1	0	2
1064	Negative		M	9	PONTE RASA	Ponte Rasa / Águia de Haia : Escola Estadual Nello Lorenzon / Escola Municipal de Ensino Fundamental Marechal Juarez Távora / 24° Distrito Policial / Ermelino Matarazzo	Săo Paulo (SP)	0.78	0.722	0.878	0.749	0	0	0	0	0	2
1065	Negative		F	20	ARTUR ALVIM	Jardim Coimbra	Săo Paulo (SP)	0.804	0.752	0.896	0.771	0	0	0	0	0	2
1066	Negative		F	22	ARTUR ALVIM	Jardim Coimbra	Săo Paulo (SP)	0.804	0.752	0.896	0.771	0	0	0	0	0	2
1067	Negative		F	18	ITAQUERA	Santa Marcelina	Săo Paulo (SP)	0.775	0.72	0.87	0.742	0	0	0	0	0	2
1068	Positive	Negative	F	20	ARTUR ALVIM	Jardim Coimbra	Săo Paulo (SP)	0.804	0.752	0.896	0.771	0	0	0	1	0	2
1069	Negative		M	77	VILA JACUI	Limoeiro : Escola Estadual Professor Gabriel Peliciotti	Săo Paulo (SP)	0.806	0.776	0.886	0.762	0	0	0	1	0	2
1070	Negative		M	35	ARTUR ALVIM	Jardim Coimbra	Săo Paulo (SP)	0.804	0.752	0.896	0.771	0	0	0	0	0	2
1071	Negative		M	14	ERMELINO MATARAZZO	Ermelino Matarazzo : Biblioteca Rubens Borba de Moraes	Săo Paulo (SP)	0.834	0.803	0.907	0.797	0	0	0	1	0	2
1072	Negative		M	38	PONTE RASA	Ponte Rasa / Águia de Haia : Escola Estadual Nello Lorenzon / Escola Municipal de Ensino Fundamental Marechal Juarez Távora / 24° Distrito Policial / Ermelino Matarazzo	Săo Paulo (SP)	0.78	0.722	0.878	0.749	0	0	0	0	0	2
1073	Negative		F	4	SAO MATEUS	Săo Mateus : Hospital Master Clin	Săo Paulo (SP)	0.75	0.677	0.855	0.73	0	0	0	0	0	2
1074	Negative		F	25	SAO MATEUS	Rio Claro	Săo Paulo (SP)	0.761	0.711	0.853	0.728	0	0	0	0	0	2
1075	Negative		M	35	PONTE RASA	Águia de Haia : Escola Estadual Exercito Brasileiro	Săo Paulo (SP)	0.793	0.748	0.883	0.756	0	0	0	0	0	2
1076	Negative		M	35	ARTUR ALVIM	Águia de Haia : Escola Estadual Exercito Brasileiro	Săo Paulo (SP)	0.793	0.748	0.883	0.756	0	0	0	0	0	2
1077	Negative		F	25	PONTE RASA	Ponte Rasa / Águia de Haia : Escola Estadual Nello Lorenzon / Escola Municipal de Ensino Fundamental Marechal Juarez Távora / 24° Distrito Policial / Ermelino Matarazzo	Săo Paulo (SP)	0.78	0.722	0.878	0.749	0	0	0	0	0	2
1078	Negative		F	35	ARTUR ALVIM	Jardim Coimbra	Săo Paulo (SP)	0.804	0.752	0.896	0.771	0	0	0	0	0	2
1079	Negative		M	34	PONTE RASA	Águia de Haia : Escola Estadual Exercito Brasileiro	Săo Paulo (SP)	0.793	0.748	0.883	0.756	0	0	0	0	0	2
1080	Negative		F	16	ARTUR ALVIM	Jardim Coimbra	Săo Paulo (SP)	0.804	0.752	0.896	0.771	0	0	0	0	0	2
1081	Negative		M	13	PONTE RASA	Águia de Haia : Escola Estadual Exercito Brasileiro	Săo Paulo (SP)	0.793	0.748	0.883	0.756	0	0	0	0	0	2
1082	Negative		F	21	ERMELINO MATARAZZO	Parque Buturussu : Hospital Dia Saude Mental de Ermelino Matarazzo	Săo Paulo (SP)	0.781	0.74	0.868	0.741	0	0	0	0	0	2
1083	Negative		M	30	ARTUR ALVIM	Jardim Coimbra	Săo Paulo (SP)	0.804	0.752	0.896	0.771	0	0	0	0	0	2
1084	Negative		F	30	ARTUR ALVIM	Jardim Coimbra	Săo Paulo (SP)	0.804	0.752	0.896	0.771	0	0	0	1	0	2
1085	Negative		F	1	ERMELINO MATARAZZO	Parque Buturussu : Hospital Dia Saude Mental de Ermelino Matarazzo	Săo Paulo (SP)	0.781	0.74	0.868	0.741	0	0	0	0	0	2
1086	Negative		M	44	PONTE RASA	Águia de Haia : Rua Agreste de Itabaiana	Săo Paulo (SP)	0.756	0.721	0.844	0.711	0	0	0	0	0	2
1087	Positive	Negative	M	51	CIDADE LIDER	Fazenda Aricanduva	Săo Paulo (SP)	0.707	0.627	0.82	0.687	0	0	0	0	0	2
1088	Negative		F	32	ARTUR ALVIM	Jardim Coimbra	Săo Paulo (SP)	0.804	0.752	0.896	0.771	0	0	0	0	0	2
1089	Negative		F	32	ARTUR ALVIM	Jardim Coimbra	Săo Paulo (SP)	0.804	0.752	0.896	0.771	0	0	0	0	0	2
1090	Negative		F	22	ARTUR ALVIM	Jardim Coimbra	Săo Paulo (SP)	0.804	0.752	0.896	0.771	0	0	0	0	0	2
1091	Negative		F	41	ERMELINO MATARAZZO	Parque Buturussu : Hospital Dia Saude Mental de Ermelino Matarazzo	Săo Paulo (SP)	0.781	0.74	0.868	0.741	0	0	0	0	0	2
1092	Negative		M	51	PONTE RASA	Ponte Rasa / Águia de Haia : Escola Estadual Nello Lorenzon / Escola Municipal de Ensino Fundamental Marechal Juarez Távora / 24° Distrito Policial / Ermelino Matarazzo	Săo Paulo (SP)	0.78	0.722	0.878	0.749	0	0	0	0	0	2
1093	Negative		F	24	PONTE RASA	Ponte Rasa / Águia de Haia : Escola Estadual Nello Lorenzon / Escola Municipal de Ensino Fundamental Marechal Juarez Távora / 24° Distrito Policial / Ermelino Matarazzo	Săo Paulo (SP)	0.78	0.722	0.878	0.749	0	0	0	0	0	2
1094	Negative		M	40	PONTE RASA	Ponte Rasa / Águia de Haia : Escola Estadual Nello Lorenzon / Escola Municipal de Ensino Fundamental Marechal Juarez Távora / 24° Distrito Policial / Ermelino Matarazzo	Săo Paulo (SP)	0.78	0.722	0.878	0.749	0	0	1	0	0	2
1095	Positive	Negative	M	36	PONTE RASA	Águia de Haia : Escola Estadual Exercito Brasileiro	Săo Paulo (SP)	0.793	0.748	0.883	0.756	0	0	0	0	0	2
1096	Negative		M	43	ERMELINO MATARAZZO	Ermelino Matarazzo : Biblioteca Rubens Borba de Moraes	Săo Paulo (SP)	0.834	0.803	0.907	0.797	0	0	0	1	0	2
1097	Negative		F	47	PONTE RASA	Ponte Rasa / Águia de Haia : Escola Estadual Nello Lorenzon / Escola Municipal de Ensino Fundamental Marechal Juarez Távora / 24° Distrito Policial / Ermelino Matarazzo	Săo Paulo (SP)	0.78	0.722	0.878	0.749	0	0	0	0	0	2
1098	Negative		F	40	PONTE RASA	Águia de Haia : Escola Estadual Professora Thereza Dorothea de Arruda Rego	Săo Paulo (SP)	0.793	0.748	0.883	0.756	0	0	0	1	0	2
1099	Negative		M	19	ARTUR ALVIM	Jardim Coimbra	Săo Paulo (SP)	0.804	0.752	0.896	0.771	0	0	0	0	0	2
1100	Negative		M	20	ERMELINO MATARAZZO	Ponte Rasa / Águia de Haia : Escola Estadual Nello Lorenzon / Escola Municipal de Ensino Fundamental Marechal Juarez Távora / 24° Distrito Policial / Ermelino Matarazzo	Săo Paulo (SP)	0.78	0.722	0.878	0.749	0	0	0	0	0	2
1101	Negative		F	31	ARTUR ALVIM	Jardim Coimbra	Săo Paulo (SP)	0.804	0.752	0.896	0.771	0	0	0	0	0	2
1102	Negative		M	43	ARTUR ALVIM	Artur Alvim : Estaçăo Artur Alvim	Săo Paulo (SP)	0.827	0.806	0.901	0.779	0	0	0	0	0	2
1103	Negative		F	3	ERMELINO MATARAZZO	Parque Buturussu : Hospital Dia Saude Mental de Ermelino Matarazzo	Săo Paulo (SP)	0.781	0.74	0.868	0.741	0	0	0	0	0	2
1104	Negative		M	13	SAO MATEUS	Vila Flávia II	Săo Paulo (SP)	0.651	0.576	0.748	0.641	0	0	1	0	0	2
1105	Negative		M	37	ERMELINO MATARAZZO	Parque Buturussu : Hospital Dia Saude Mental de Ermelino Matarazzo	Săo Paulo (SP)	0.781	0.74	0.868	0.741	0	0	0	0	0	2
1106	Positive	Negative	F	36	ARTUR ALVIM	Jardim Coimbra	Săo Paulo (SP)	0.804	0.752	0.896	0.771	0	0	0	0	0	2
1107	Positive	Negative	F	27	ARTUR ALVIM	Jardim Coimbra	Săo Paulo (SP)	0.804	0.752	0.896	0.771	0	0	0	0	0	2
1108	Negative		F	36		Jardim Coimbra	Săo Paulo (SP)	0.804	0.752	0.896	0.771	0	0	0	0	0	2
1109	Negative		M	39	SAO MATEUS	Săo Mateus : Hospital Master Clin	Săo Paulo (SP)	0.75	0.677	0.855	0.73	0	0	0	0	0	2
1110	Positive	Negative	M	28	ERMELINO MATARAZZO	Ermelino Matarazzo : Biblioteca Rubens Borba de Moraes	Săo Paulo (SP)	0.834	0.803	0.907	0.797	0	0	0	1	1	2
1111	Negative		M	9	SAO MATEUS	Rio Claro	Săo Paulo (SP)	0.761	0.711	0.853	0.728	0	0	0	0	0	2
1112	Positive	Negative	F	27	ARTUR ALVIM	Artur Alvim : Estaçăo Artur Alvim	Săo Paulo (SP)	0.827	0.806	0.901	0.779	0	0	0	0	0	2
1113	Negative		F	27	ERMELINO MATARAZZO	Ermelino Matarazzo : Biblioteca Rubens Borba de Moraes	Săo Paulo (SP)	0.834	0.803	0.907	0.797	0	0	0	1	0	2
1114	Negative		F	61	ARTUR ALVIM	Jardim Coimbra	Săo Paulo (SP)	0.804	0.752	0.896	0.771	0	0	0	0	0	2
1115	Negative		M	71	ERMELINO MATARAZZO	Ermelino Matarazzo : Hospital e Maternidade Menino Jesus	Săo Paulo (SP)	0.756	0.721	0.844	0.711	0	0	0	1	0	2
1116	Negative		M	71	ERMELINO MATARAZZO	Ermelino Matarazzo : Hospital e Maternidade Menino Jesus	Săo Paulo (SP)	0.756	0.721	0.844	0.711	0	0	0	1	0	2
1117	Negative		F	55	ARTUR ALVIM	Jardim Coimbra : Escola Estadual Exercito Brasileiro	Săo Paulo (SP)	0.842	0.804	0.911	0.816	0	0	0	0	0	2
1118	Negative		F	55	ARTUR ALVIM	Jardim Coimbra : Escola Estadual Exercito Brasileiro	Săo Paulo (SP)	0.842	0.804	0.911	0.816	0	0	0	0	0	2
1119	Positive	Negative	M	71	CIDADE LIDER	Santa Marcelina : Rua Casa da Boavista / Residencial Veredas do Carmo	Săo Paulo (SP)	0.632	0.543	0.74	0.629	0	0	0	0	0	2
1120	Negative		F	12	ARTUR ALVIM	Artur Alvim : Escola Estadual Engenheiro Octavio Marcondes Ferraz / Escola Municipal de Ensino Fundamental Padre Serafin Martinez Gutierrez	Săo Paulo (SP)	0.793	0.715	0.899	0.776	0	0	0	0	0	2
1121	Negative		M	24	PONTE RASA	Ponte Rasa / Águia de Haia : Escola Estadual Nello Lorenzon / Escola Municipal de Ensino Fundamental Marechal Juarez Távora / 24° Distrito Policial / Ermelino Matarazzo	Săo Paulo (SP)	0.78	0.722	0.878	0.749	0	0	0	0	0	2
1122	Negative		M	13	ERMELINO MATARAZZO	Ermelino Matarazzo : Quadra Ramos	Săo Paulo (SP)	0.756	0.721	0.844	0.711	0	0	0	1	0	2
1123	Positive	Negative	F	34	ARTUR ALVIM	Jardim Coimbra	Săo Paulo (SP)	0.804	0.752	0.896	0.771	0	0	0	0	0	2
1124	Negative		F	48	ARTUR ALVIM	Artur Alvim : Estaçăo Artur Alvim	Săo Paulo (SP)	0.827	0.806	0.901	0.779	0	0	0	0	0	2
1125	Negative		M	29	SAO MATEUS	Rio Claro	Săo Paulo (SP)	0.761	0.711	0.853	0.728	0	0	0	0	0	2
1126	Negative		M	40	SAO MATEUS	Rio Claro	Săo Paulo (SP)	0.761	0.711	0.853	0.728	0	0	0	0	0	2
1127	Negative		F	39	SAO MATEUS	Rio Claro	Săo Paulo (SP)	0.761	0.711	0.853	0.728	0	0	0	0	0	2
1128	Negative		M	27	SAO MATEUS	Rio Claro	Săo Paulo (SP)	0.761	0.711	0.853	0.728	0	0	0	0	0	2
1129	Negative		F	35	SAO MATEUS	Rio Claro	Săo Paulo (SP)	0.761	0.711	0.853	0.728	0	0	0	0	0	2
1130	Negative		F	25	SAO MATEUS	Rio Claro	Săo Paulo (SP)	0.761	0.711	0.853	0.728	0	0	0	0	0	2
1131	Negative		F	13	SAO MATEUS	Rio Claro	Săo Paulo (SP)	0.761	0.711	0.853	0.728	0	0	0	0	0	2
1132	Negative		F	78	PARQUE DO CARMO	Vila Carmosina : Escola Municipal de Ensino Fundamental Professor Aurélio Arrobas Martins / Polícial Militar	Săo Paulo (SP)	0.822	0.787	0.9	0.784	0	0	0	0	0	2
1133	Negative		M	3	ARTUR ALVIM	Jardim Coimbra : Escola Estadual Exercito Brasileiro	Săo Paulo (SP)	0.842	0.804	0.911	0.816	0	0	0	0	0	2
1134	Negative		F	66	ARTUR ALVIM	Jardim Coimbra	Săo Paulo (SP)	0.804	0.752	0.896	0.771	0	0	0	1	0	2
1135	Negative		M	54	PONTE RASA	Ponte Rasa / Águia de Haia : Escola Estadual Nello Lorenzon / Escola Municipal de Ensino Fundamental Marechal Juarez Távora / 24° Distrito Policial / Ermelino Matarazzo	Săo Paulo (SP)	0.78	0.722	0.878	0.749	0	0	0	0	0	2
1136	Negative		F	14	PONTE RASA	Águia de Haia : Rua Agreste de Itabaiana	Săo Paulo (SP)	0.756	0.721	0.844	0.711	0	0	0	1	0	2
1137	Negative		M	53	ARTUR ALVIM	Artur Alvim : Estaçăo Artur Alvim	Săo Paulo (SP)	0.827	0.806	0.901	0.779	0	0	0	0	0	2
1138	Negative		M	53	ARTUR ALVIM	Artur Alvim : Estaçăo Artur Alvim	Săo Paulo (SP)	0.827	0.806	0.901	0.779	0	0	0	0	0	2
1139	Negative		M	55	SAO MATEUS	Nova Divinéia ( Săo Mateus )	Săo Paulo (SP)	0.651	0.576	0.748	0.641	0	0	1	0	0	2
1140	Negative		F	50	PONTE RASA	Águia de Haia : Escola Estadual Exercito Brasileiro	Săo Paulo (SP)	0.793	0.748	0.883	0.756	0	0	0	0	0	2
1141	Negative		F	35	ARTUR ALVIM	Artur Alvim : Escola Estadual Engenheiro Octavio Marcondes Ferraz / Escola Municipal de Ensino Fundamental Padre Serafin Martinez Gutierrez	Săo Paulo (SP)	0.793	0.715	0.899	0.776	0	0	0	0	0	2
1142	Negative		M	10	ERMELINO MATARAZZO	Ermelino Matarazzo : Hospital e Maternidade Menino Jesus	Săo Paulo (SP)	0.756	0.721	0.844	0.711	0	0	0	1	0	2
1143	Negative		M	31	ERMELINO MATARAZZO	Ermelino Matarazzo : Hospital e Maternidade Menino Jesus	Săo Paulo (SP)	0.756	0.721	0.844	0.711	0	0	0	1	0	2
1144	Negative		M	30	ERMELINO MATARAZZO	Ermelino Matarazzo : Hospital e Maternidade Menino Jesus	Săo Paulo (SP)	0.756	0.721	0.844	0.711	0	0	0	1	0	2
1145	Negative		F	42	ERMELINO MATARAZZO	Ermelino Matarazzo : Hospital e Maternidade Menino Jesus	Săo Paulo (SP)	0.756	0.721	0.844	0.711	0	0	0	1	0	2
1146	Negative		M	17	ERMELINO MATARAZZO	Ermelino Matarazzo : Hospital e Maternidade Menino Jesus	Săo Paulo (SP)	0.756	0.721	0.844	0.711	0	0	0	1	0	2
1147	Negative		F	1	ERMELINO MATARAZZO	Ermelino Matarazzo : Hospital e Maternidade Menino Jesus	Săo Paulo (SP)	0.756	0.721	0.844	0.711	0	0	0	1	0	2
1148	Negative		F	22	ERMELINO MATARAZZO	Ermelino Matarazzo : Hospital e Maternidade Menino Jesus	Săo Paulo (SP)	0.756	0.721	0.844	0.711	0	0	0	1	0	2
1149	Negative		M	34	ARTUR ALVIM	Artur Alvim : Estaçăo Artur Alvim	Săo Paulo (SP)	0.827	0.806	0.901	0.779	0	0	0	0	0	2
1150	Positive	Negative	M	36	PARQUE DO CARMO	Vila Carmosina : Escola Municipal de Ensino Fundamental Professor Aurélio Arrobas Martins / Polícial Militar	Săo Paulo (SP)	0.822	0.787	0.9	0.784	0	0	0	0	0	2
1151	Negative		F	31	ERMELINO MATARAZZO	Ermelino Matarazzo : Hospital e Maternidade Menino Jesus	Săo Paulo (SP)	0.756	0.721	0.844	0.711	0	0	0	1	0	2
1152	Negative		F	31	ERMELINO MATARAZZO	Ermelino Matarazzo : Hospital e Maternidade Menino Jesus	Săo Paulo (SP)	0.756	0.721	0.844	0.711	0	0	0	1	0	2
1153	Negative		F	3	ITAQUERA	Santa Marcelina	Săo Paulo (SP)	0.775	0.72	0.87	0.742	0	0	0	0	0	2
1154	Negative		F	51	ERMELINO MATARAZZO	Ponte Rasa / Águia de Haia : Escola Estadual Nello Lorenzon / Escola Municipal de Ensino Fundamental Marechal Juarez Távora / 24° Distrito Policial / Ermelino Matarazzo	Săo Paulo (SP)	0.78	0.722	0.878	0.749	0	0	0	0	0	2
1155	Negative		M	24	ARTUR ALVIM	Artur Alvim : Estaçăo Artur Alvim	Săo Paulo (SP)	0.827	0.806	0.901	0.779	0	0	0	0	0	2
1156	Negative		M	36	SAO MATEUS	Nova Divinéia ( Săo Mateus )	Săo Paulo (SP)	0.651	0.576	0.748	0.641	0	0	0	0	0	2
1157	Negative		F	20	ARTUR ALVIM	Jardim Coimbra	Săo Paulo (SP)	0.804	0.752	0.896	0.771	0	0	0	1	0	2
1158	Negative		M	35	PONTE RASA	Águia de Haia : Escola Estadual Professora Thereza Dorothea de Arruda Rego	Săo Paulo (SP)	0.793	0.748	0.883	0.756	0	0	0	1	0	2
1159	Negative		F	26	ERMELINO MATARAZZO	Ermelino Matarazzo : Hospital e Maternidade Menino Jesus	Săo Paulo (SP)	0.756	0.721	0.844	0.711	0	0	0	1	0	2
1160	Negative		M	33	PONTE RASA	Ponte Rasa / Águia de Haia : Escola Estadual Nello Lorenzon / Escola Municipal de Ensino Fundamental Marechal Juarez Távora / 24° Distrito Policial / Ermelino Matarazzo	Săo Paulo (SP)	0.78	0.722	0.878	0.749	0	0	0	0	0	2
1161	Negative		M	31	ARTUR ALVIM	Artur Alvim : Escola Estadual Engenheiro Octavio Marcondes Ferraz / Escola Municipal de Ensino Fundamental Padre Serafin Martinez Gutierrez	Săo Paulo (SP)	0.793	0.715	0.899	0.776	0	0	0	0	0	2
1162	Negative		M	31	ARTUR ALVIM	Artur Alvim : Escola Estadual Engenheiro Octavio Marcondes Ferraz / Escola Municipal de Ensino Fundamental Padre Serafin Martinez Gutierrez	Săo Paulo (SP)	0.793	0.715	0.899	0.776	0	0	0	0	0	2
1163	Negative		F	30	ERMELINO MATARAZZO	Parque Buturussu : Hospital Dia Saude Mental de Ermelino Matarazzo	Săo Paulo (SP)	0.781	0.74	0.868	0.741	0	0	0	0	0	2
1164	Negative		M	22	ARTUR ALVIM	Jardim Coimbra	Săo Paulo (SP)	0.804	0.752	0.896	0.771	0	0	0	0	0	2
1165	Negative		M	52	SAO MATEUS	Rio Claro	Săo Paulo (SP)	0.761	0.711	0.853	0.728	1	0	0	0	0	2
1166	Negative		M	57	PONTE RASA	Águia de Haia : Escola Estadual Professora Thereza Dorothea de Arruda Rego	Săo Paulo (SP)	0.793	0.748	0.883	0.756	0	0	0	1	0	2
1167	Negative		F	9	SAO MATEUS	Săo Mateus : Centro Educacional e Comunitário Maria Cursi	Săo Paulo (SP)	0.77	0.711	0.868	0.741	0	0	0	0	0	2
1168	Negative		F	1	ARTUR ALVIM	Artur Alvim : Estaçăo Artur Alvim	Săo Paulo (SP)	0.827	0.806	0.901	0.779	0	0	0	0	0	2
1169	Negative		F	17	ARTUR ALVIM	Jardim Coimbra	Săo Paulo (SP)	0.804	0.752	0.896	0.771	0	0	0	0	0	2
1170	Negative		M	13	PARQUE DO CARMO	Vila Carmosina : Escola Municipal de Educaçăo Infantil Padre Nildo do Amaral Júnior	Săo Paulo (SP)	0.744	0.695	0.838	0.706	0	0	0	0	0	2
1171	Negative		F	3	ERMELINO MATARAZZO	Parque Buturussu : Hospital Dia Saude Mental de Ermelino Matarazzo	Săo Paulo (SP)	0.781	0.74	0.868	0.741	0	0	0	0	0	2
1172	Negative		F	17	ERMELINO MATARAZZO	Ermelino Matarazzo : Hospital e Maternidade Menino Jesus	Săo Paulo (SP)	0.756	0.721	0.844	0.711	0	0	0	1	0	2
1173	Negative		M	60	ARTUR ALVIM	Águia de Haia : Escola Estadual Exercito Brasileiro	Săo Paulo (SP)	0.793	0.748	0.883	0.756	0	0	0	0	0	2
1174	Positive	Negative	F	55	ARTUR ALVIM	Águia de Haia : Escola Estadual Exercito Brasileiro	Săo Paulo (SP)	0.793	0.748	0.883	0.756	0	0	0	0	0	2
1175	Negative		M	49	ARTUR ALVIM	Águia de Haia : Escola Estadual Exercito Brasileiro	Săo Paulo (SP)	0.793	0.748	0.883	0.756	0	0	0	0	0	2
1176	Negative		M	17	CIDADE LIDER	Cidade Líder : Escola Municipal de Educaçăo Infantil Maria Montessori / Escola Municipal de Ensino Fundamental Carlos Chagas	Săo Paulo (SP)	0.774	0.732	0.864	0.732	0	0	0	0	0	2
1177	Negative		M	36	SAO MATEUS	Săo Mateus : Centro Educacional e Comunitário Maria Cursi	Săo Paulo (SP)	0.77	0.711	0.868	0.741	0	0	0	0	0	2
1178	Negative		F	33	ERMELINO MATARAZZO	Ermelino Matarazzo : Hospital e Maternidade Menino Jesus	Săo Paulo (SP)	0.756	0.721	0.844	0.711	0	0	0	1	0	2
1179	Negative		F	48	ARTUR ALVIM	Artur Alvim : Estaçăo Artur Alvim	Săo Paulo (SP)	0.827	0.806	0.901	0.779	0	0	0	0	0	2
1180	Negative		M	29	SAO MATEUS	Rio Claro	Săo Paulo (SP)	0.761	0.711	0.853	0.728	1	0	0	1	0	2
1181	Negative		F	31	ARTUR ALVIM	Artur Alvim : Estaçăo Artur Alvim	Săo Paulo (SP)	0.827	0.806	0.901	0.779	0	0	0	0	0	2
1182	Negative		M	50	ARTUR ALVIM	Jardim Coimbra	Săo Paulo (SP)	0.804	0.752	0.896	0.771	0	0	0	0	0	2
1183	Positive	Negative	M	39	ARTUR ALVIM	Jardim Coimbra	Săo Paulo (SP)	0.804	0.752	0.896	0.771	0	0	0	1	0	2
1184	Negative		M	11	ARTUR ALVIM	Jardim Coimbra	Săo Paulo (SP)	0.804	0.752	0.896	0.771	0	0	0	1	0	2
1185	Negative		M	9	ARTUR ALVIM	Jardim Coimbra	Săo Paulo (SP)	0.804	0.752	0.896	0.771	0	0	0	1	0	2
1186	Negative		M	9	ARTUR ALVIM	Jardim Coimbra	Săo Paulo (SP)	0.804	0.752	0.896	0.771	0	0	0	1	0	2
1187	Negative		F	10	0	Ermelino Matarazzo : Hospital e Maternidade Menino Jesus	Săo Paulo (SP)	0.756	0.721	0.844	0.711	0	0	0	1	0	2
1188	Positive	Negative	F	31	ARTUR ALVIM	Jardim Coimbra	Săo Paulo (SP)	0.804	0.752	0.896	0.771	0	0	0	0	0	2
1189	Negative		F	51	ARTUR ALVIM	Jardim Coimbra	Săo Paulo (SP)	0.804	0.752	0.896	0.771	0	0	0	0	0	2
1190	Negative		M	38	ERMELINO MATARAZZO	Ermelino Matarazzo : Quadra Ramos	Săo Paulo (SP)	0.756	0.721	0.844	0.711	0	0	0	0	0	2
1191	Negative		M	26	PONTE RASA	Parque Buturussu : Hospital Dia Saude Mental de Ermelino Matarazzo	Săo Paulo (SP)	0.781	0.74	0.868	0.741	0	0	0	0	0	2
1192	Negative		F	2	SAO MATEUS	Săo Mateus : Centro Educacional e Comunitário Maria Cursi	Săo Paulo (SP)	0.77	0.711	0.868	0.741	0	0	0	0	0	2
1193	Negative		M	37	ERMELINO MATARAZZO	Ermelino Matarazzo : Hospital e Maternidade Menino Jesus	Săo Paulo (SP)	0.756	0.721	0.844	0.711	0	0	0	1	0	2
1194	Negative		M	30	ERMELINO MATARAZZO	Parque Buturussu : Hospital Dia Saude Mental de Ermelino Matarazzo	Săo Paulo (SP)	0.781	0.74	0.868	0.741	0	0	0	0	0	2
1195	Negative		F	42	ERMELINO MATARAZZO	Ermelino Matarazzo : Hospital e Maternidade Menino Jesus	Săo Paulo (SP)	0.756	0.721	0.844	0.711	0	0	0	1	0	2
1196	Negative		F	42	ERMELINO MATARAZZO	Ermelino Matarazzo : Hospital e Maternidade Menino Jesus	Săo Paulo (SP)	0.756	0.721	0.844	0.711	0	0	0	1	0	2
1197	Negative		M	8	CIDADE LIDER	Vila Carmosina : Escola Municipal de Educaçăo Infantil Padre Nildo do Amaral Júnior	Săo Paulo (SP)	0.744	0.695	0.838	0.706	0	0	0	0	0	2
1198	Negative		M	41	PONTE RASA	Ponte Rasa / Águia de Haia : Escola Estadual Nello Lorenzon / Escola Municipal de Ensino Fundamental Marechal Juarez Távora / 24° Distrito Policial / Ermelino Matarazzo	Săo Paulo (SP)	0.78	0.722	0.878	0.749	0	0	0	0	0	2
1199	Negative		F	17	PONTE RASA	Águia de Haia : Escola Estadual Professora Thereza Dorothea de Arruda Rego	Săo Paulo (SP)	0.793	0.748	0.883	0.756	0	0	0	1	0	2
1200	Negative		M	40	PARQUE DO CARMO	Vila Carmosina : Escola Municipal de Educaçăo Infantil Padre Nildo do Amaral Júnior	Săo Paulo (SP)	0.744	0.695	0.838	0.706	0	0	0	0	0	2
1201	Negative		F	27	ARTUR ALVIM	Águia de Haia : Escola Estadual Exercito Brasileiro	Săo Paulo (SP)	0.793	0.748	0.883	0.756	0	0	0	0	0	2
1202	Negative		M	20	SAPOPEMBA	Săo Mateus : Hospital Master Clin	Săo Paulo (SP)	0.75	0.677	0.855	0.73	0	0	0	0	0	2
1203	Negative		M	11	ERMELINO MATARAZZO	Ermelino Matarazzo : Hospital e Maternidade Menino Jesus	Săo Paulo (SP)	0.756	0.721	0.844	0.711	0	0	0	1	0	2
1204	Negative		F	53	ARTUR ALVIM	Jardim Coimbra	Săo Paulo (SP)	0.804	0.752	0.896	0.771	0	0	0	0	0	2
1205	Negative		F	44	ARTUR ALVIM	Jardim Coimbra	Săo Paulo (SP)	0.804	0.752	0.896	0.771	0	0	0	0	0	2
1206	Negative		M	47	ARTUR ALVIM	Artur Alvim : Estaçăo Artur Alvim	Săo Paulo (SP)	0.827	0.806	0.901	0.779	0	0	0	0	0	2
1207	Negative		F	31	ERMELINO MATARAZZO	Ermelino Matarazzo : Hospital e Maternidade Menino Jesus	Săo Paulo (SP)	0.756	0.721	0.844	0.711	0	0	0	0	0	2
1208	Negative		F	42	ARTUR ALVIM	Jardim Coimbra	Săo Paulo (SP)	0.804	0.752	0.896	0.771	0	0	0	1	0	2
1209	Negative		F	47	ARTUR ALVIM	Artur Alvim : Estaçăo Artur Alvim	Săo Paulo (SP)	0.827	0.806	0.901	0.779	0	0	0	0	0	2
1210	Negative		F	47	ARTUR ALVIM	Artur Alvim : Estaçăo Artur Alvim	Săo Paulo (SP)	0.827	0.806	0.901	0.779	0	0	0	0	0	2
1211	Negative		F	44	SAPOPEMBA	Săo Mateus : Escola Estadual Sapopemba	Săo Paulo (SP)	0.777	0.696	0.885	0.761	0	0	0	0	0	2
1212	Negative		M	27	SAO MATEUS	Fazenda da Juta : Universidade Paulista ( UNIP ) ( Campus Anchieta )	Săo Paulo (SP)	0.764	0.731	0.85	0.717	0	0	0	0	0	2
1213	Positive	Negative	M	53	SAPOPEMBA	Fazenda da Juta : Escola Estadual de Ensino Fundamental Fazenda da Juta IV / Instituto de Criminalística da Polícia	Săo Paulo (SP)	0.746	0.73	0.823	0.691	0	0	0	0	0	2
1214	Negative		M	18	ARTUR ALVIM	Artur Alvim : Estaçăo Artur Alvim	Săo Paulo (SP)	0.827	0.806	0.901	0.779	0	0	0	0	0	2
1215	Negative		M	17	PONTE RASA	Ponte Rasa / Águia de Haia : Escola Estadual Nello Lorenzon / Escola Municipal de Ensino Fundamental Marechal Juarez Távora / 24° Distrito Policial / Ermelino Matarazzo	Săo Paulo (SP)	0.78	0.722	0.878	0.749	0	0	0	0	0	2
1216	Negative		F	49	ARTUR ALVIM	Artur Alvim : Estaçăo Artur Alvim	Săo Paulo (SP)	0.827	0.806	0.901	0.779	0	0	0	0	0	2
1217	Negative		M	52	CIDADE LIDER	Parque Savoy : Escola Municipal de Educaçăo Infantil Vicente Matheus / Escola Estadual A Hebraica / Escola Estadual Doutor Paulo Lauro / Escola Municipal de Ensino Fundamental Eduardo Prado / Escola Estadual Ivo Bandoni	Săo Paulo (SP)	0.782	0.737	0.872	0.744	0	0	0	0	0	2
1218	Negative		F	43	ITAQUERA	Parque Savoy : Escola Municipal de Educaçăo Infantil Vicente Matheus / Escola Estadual A Hebraica / Escola Estadual Doutor Paulo Lauro / Escola Municipal de Ensino Fundamental Eduardo Prado / Escola Estadual Ivo Bandoni	Săo Paulo (SP)	0.782	0.737	0.872	0.744	0	0	0	0	0	2
1219	Negative		F	27	ERMELINO MATARAZZO	Ermelino Matarazzo : Hospital e Maternidade Menino Jesus	Săo Paulo (SP)	0.756	0.721	0.844	0.711	0	0	0	1	0	2
1220	Negative		M	18	PONTE RASA	Águia de Haia : Escola Estadual Professora Thereza Dorothea de Arruda Rego	Săo Paulo (SP)	0.793	0.748	0.883	0.756	0	0	0	1	0	2
1221	Negative		F	54	PONTE RASA	Ponte Rasa / Águia de Haia : Escola Estadual Nello Lorenzon / Escola Municipal de Ensino Fundamental Marechal Juarez Távora / 24° Distrito Policial / Ermelino Matarazzo	Săo Paulo (SP)	0.78	0.722	0.878	0.749	0	0	0	1	0	2
1222	Negative		F	50	ARTUR ALVIM	Artur Alvim : Estaçăo Artur Alvim	Săo Paulo (SP)	0.827	0.806	0.901	0.779	0	0	0	0	0	2
1223	Negative		M	35	SAO MATEUS	Rio Claro	Săo Paulo (SP)	0.761	0.711	0.853	0.728	0	0	0	0	0	2
1224	Negative		M	11	ERMELINO MATARAZZO	Ermelino Matarazzo : Hospital e Maternidade Menino Jesus	Săo Paulo (SP)	0.756	0.721	0.844	0.711	0	0	0	1	0	2
1225	Negative		F	22	ERMELINO MATARAZZO	Ermelino Matarazzo : Hospital e Maternidade Menino Jesus	Săo Paulo (SP)	0.756	0.721	0.844	0.711	0	0	0	0	0	2
1226	Negative		F	22	ERMELINO MATARAZZO	Ermelino Matarazzo : Hospital e Maternidade Menino Jesus	Săo Paulo (SP)	0.756	0.721	0.844	0.711	0	0	0	0	0	2
1227	Negative		M	13	ERMELINO MATARAZZO	Praça Onze	Săo Paulo (SP)	0.653	0.561	0.762	0.652	0	0	1	1	0	2
1228	Negative		M	13	ERMELINO MATARAZZO	Praça Onze	Săo Paulo (SP)	0.653	0.561	0.762	0.652	0	0	1	1	0	2
1229	Negative		F	1	PONTE RASA	Ponte Rasa / Águia de Haia : Escola Estadual Nello Lorenzon / Escola Municipal de Ensino Fundamental Marechal Juarez Távora / 24° Distrito Policial / Ermelino Matarazzo	Săo Paulo (SP)	0.78	0.722	0.878	0.749	0	0	0	0	0	2
1230	Negative		F	46	PONTE RASA	Ponte Rasa / Águia de Haia : Escola Estadual Nello Lorenzon / Escola Municipal de Ensino Fundamental Marechal Juarez Távora / 24° Distrito Policial / Ermelino Matarazzo	Săo Paulo (SP)	0.78	0.722	0.878	0.749	0	0	0	0	0	2
1231	Negative		F	34	PONTE RASA	Ponte Rasa / Águia de Haia : Escola Estadual Nello Lorenzon / Escola Municipal de Ensino Fundamental Marechal Juarez Távora / 24° Distrito Policial / Ermelino Matarazzo	Săo Paulo (SP)	0.78	0.722	0.878	0.749	0	0	0	0	0	2
1232	Negative		F	34	PONTE RASA	Ponte Rasa / Águia de Haia : Escola Estadual Nello Lorenzon / Escola Municipal de Ensino Fundamental Marechal Juarez Távora / 24° Distrito Policial / Ermelino Matarazzo	Săo Paulo (SP)	0.78	0.722	0.878	0.749	0	0	0	0	0	2
1233	Positive	Negative	F	29	PONTE RASA	Ponte Rasa / Águia de Haia : Escola Estadual Nello Lorenzon / Escola Municipal de Ensino Fundamental Marechal Juarez Távora / 24° Distrito Policial / Ermelino Matarazzo	Săo Paulo (SP)	0.78	0.722	0.878	0.749	0	0	0	0	0	2
1234	Positive	Negative	F	29	PONTE RASA	Ponte Rasa / Águia de Haia : Escola Estadual Nello Lorenzon / Escola Municipal de Ensino Fundamental Marechal Juarez Távora / 24° Distrito Policial / Ermelino Matarazzo	Săo Paulo (SP)	0.78	0.722	0.878	0.749	0	0	0	0	0	2
1235	Negative		M	49	CIDADE LIDER	Joaquim Meira	Săo Paulo (SP)	0.661	0.521	0.804	0.689	0	0	0	0	0	2
1236	Negative		M	7	PARQUE DO CARMO	Vila Carmosina : Escola Municipal de Educaçăo Infantil Padre Nildo do Amaral Júnior	Săo Paulo (SP)	0.744	0.695	0.838	0.706	0	0	0	0	0	2
1237	Negative		M	37	ARTUR ALVIM	Artur Alvim : Estaçăo Artur Alvim	Săo Paulo (SP)	0.827	0.806	0.901	0.779	0	0	0	0	0	2
1238	Negative		F	40	SAO MATEUS	Rio Claro	Săo Paulo (SP)	0.761	0.711	0.853	0.728	0	0	0	0	0	2
1239	Negative		F	34	SAPOPEMBA	Fazenda da Juta : Escola Estadual de Ensino Fundamental Fazenda da Juta IV / Instituto de Criminalística da Polícia	Săo Paulo (SP)	0.746	0.73	0.823	0.691	0	0	0	0	0	2
1240	Negative		M	23	CIDADE LIDER	Cidade Líder : Rua Serra das Divisőes	Săo Paulo (SP)	0.844	0.811	0.908	0.815	0	0	0	0	0	2
1241	Negative		M	23	SAO MATEUS	Săo Mateus : Escola Estadual Sapopemba	Săo Paulo (SP)	0.777	0.696	0.885	0.761	0	0	0	0	0	2
1242	Positive	Negative	M	44	SAPOPEMBA	Fazenda da Juta : Universidade Paulista ( UNIP ) ( Campus Anchieta )	Săo Paulo (SP)	0.764	0.731	0.85	0.717	0	0	0	1	0	2
1243	Negative		F	47	SAPOPEMBA	Fazenda da Juta : Escola Estadual de Ensino Fundamental Fazenda da Juta IV / Instituto de Criminalística da Polícia	Săo Paulo (SP)	0.746	0.73	0.823	0.691	0	0	0	0	0	2
1244	Negative		M	9	ERMELINO MATARAZZO	Ermelino Matarazzo : Centro Educacional SEIS 074	Săo Paulo (SP)	0.781	0.74	0.868	0.741	0	0	0	0	0	2
1245	Positive	Negative	M	26	PONTE RASA	Ponte Rasa / Águia de Haia : Escola Estadual Nello Lorenzon / Escola Municipal de Ensino Fundamental Marechal Juarez Távora / 24° Distrito Policial / Ermelino Matarazzo	Săo Paulo (SP)	0.78	0.722	0.878	0.749	0	0	0	0	0	2
1246	Negative		M	2	ERMELINO MATARAZZO	Praça Onze	Săo Paulo (SP)	0.653	0.561	0.762	0.652	0	0	0	1	0	2
1247	Positive	Negative	F	35	ERMELINO MATARAZZO	Praça Onze	Săo Paulo (SP)	0.653	0.561	0.762	0.652	0	0	0	0	0	2
1248	Positive	Negative	M	41	PONTE RASA	Ponte Rasa / Água de Haia : Escola Estadual Professor Luis Gonzaga Carvalho Melo	Săo Paulo (SP)	0.793	0.748	0.883	0.756	0	0	0	1	0	2
1249	Negative		M	66	ERMELINO MATARAZZO	Ermelino Matarazzo : Centro Educacional SEIS 074	Săo Paulo (SP)	0.781	0.74	0.868	0.741	0	0	0	0	0	2
1250	Negative		M	31	PONTE RASA	Ponte Rasa / Águia de Haia : Escola Estadual Nello Lorenzon / Escola Municipal de Ensino Fundamental Marechal Juarez Távora / 24° Distrito Policial / Ermelino Matarazzo	Săo Paulo (SP)	0.78	0.722	0.878	0.749	0	0	0	0	0	2
1251	Negative		M	19	PONTE RASA	Ponte Rasa / Águia de Haia : Escola Estadual Nello Lorenzon / Escola Municipal de Ensino Fundamental Marechal Juarez Távora / 24° Distrito Policial / Ermelino Matarazzo	Săo Paulo (SP)	0.78	0.722	0.878	0.749	0	0	0	0	0	2
1252	Negative		F	35	SAO MATEUS	Săo Mateus : Escola Estadual Sapopemba	Săo Paulo (SP)	0.777	0.696	0.885	0.761	0	0	0	0	0	2
1253	Negative		M	36	PONTE RASA	Águia de Haia : Escola Estadual Professora Thereza Dorothea de Arruda Rego	Săo Paulo (SP)	0.793	0.748	0.883	0.756	0	0	0	1	0	2
1254	Negative		F	48	SAPOPEMBA	Fazenda da Juta : Escola Estadual de Ensino Fundamental Fazenda da Juta IV / Instituto de Criminalística da Polícia	Săo Paulo (SP)	0.746	0.73	0.823	0.691	0	0	0	0	0	2
1255	Negative		F	21	ERMELINO MATARAZZO	Ermelino Matarazzo : Hospital e Maternidade Menino Jesus	Săo Paulo (SP)	0.756	0.721	0.844	0.711	0	0	0	0	0	2
1256	Negative		F	20	ERMELINO MATARAZZO	Ermelino Matarazzo : Estaçăo Comendador Ermelino	Săo Paulo (SP)	0.683	0.601	0.792	0.668	1	0	0	0	0	2
1257	Negative		F	33	PONTE RASA	Ponte Rasa / Água de Haia : Escola Estadual Professor Luis Gonzaga Carvalho Melo	Săo Paulo (SP)	0.793	0.748	0.883	0.756	0	0	0	1	0	2
1258	Negative		F	12	PONTE RASA	Ponte Rasa / Água de Haia : Escola Estadual Professor Luis Gonzaga Carvalho Melo	Săo Paulo (SP)	0.793	0.748	0.883	0.756	0	0	0	1	0	2
1259	Positive	10B (Icterohaemorrhagiae Icterohaemorrhagiae): 100	F	57	CIDADE LIDER	Parque Savoy : Escola Municipal de Educaçăo Infantil Vicente Matheus / Escola Estadual A Hebraica / Escola Estadual Doutor Paulo Lauro / Escola Municipal de Ensino Fundamental Eduardo Prado / Escola Estadual Ivo Bandoni	Săo Paulo (SP)	0.782	0.737	0.872	0.744	0	0	0	0	0	2
1260	Negative		M	43	ARTUR ALVIM	Artur Alvim : Estaçăo Artur Alvim	Săo Paulo (SP)	0.827	0.806	0.901	0.779	0	0	0	0	0	2
1261	Positive	Negative	M	31	CIDADE LIDER	Parque Savoy : Escola Municipal de Educaçăo Infantil Vicente Matheus / Escola Estadual A Hebraica / Escola Estadual Doutor Paulo Lauro / Escola Municipal de Ensino Fundamental Eduardo Prado / Escola Estadual Ivo Bandoni	Săo Paulo (SP)	0.782	0.737	0.872	0.744	0	0	0	0	0	2
1262	Positive	Negative	M	33	PONTE RASA	Ponte Rasa / Águia de Haia : Escola Estadual Nello Lorenzon / Escola Municipal de Ensino Fundamental Marechal Juarez Távora / 24° Distrito Policial / Ermelino Matarazzo	Săo Paulo (SP)	0.78	0.722	0.878	0.749	0	0	0	1	0	2
1263	Negative		M	12	SAO MATEUS	Săo Mateus : Centro Educacional e Comunitário Maria Cursi	Săo Paulo (SP)	0.77	0.711	0.868	0.741	0	0	0	0	0	2
1264	Negative		F	15	ARTUR ALVIM	Artur Alvim : Estaçăo Patriarca	Săo Paulo (SP)	0.808	0.771	0.882	0.775	0	0	0	0	0	2
1265	Positive	Negative	M	25	ERMELINO MATARAZZO	Ermelino Matarazzo : Hospital e Maternidade Menino Jesus	Săo Paulo (SP)	0.756	0.721	0.844	0.711	0	0	0	0	0	2
1266	Negative		F	60	PONTE RASA	Águia de Haia : Escola Estadual Professora Thereza Dorothea de Arruda Rego	Săo Paulo (SP)	0.793	0.748	0.883	0.756	0	0	0	1	0	2
1267	Negative		F	60	PONTE RASA	Águia de Haia : Escola Estadual Professora Thereza Dorothea de Arruda Rego	Săo Paulo (SP)	0.793	0.748	0.883	0.756	0	0	0	1	0	2
1268	Negative		F	37	PONTE RASA	Águia de Haia : Escola Estadual Professora Thereza Dorothea de Arruda Rego	Săo Paulo (SP)	0.793	0.748	0.883	0.756	0	0	0	1	0	2
1269	Negative		M	63	SAPOPEMBA	Fazenda da Juta : Universidade Paulista ( UNIP ) ( Campus Anchieta )	Săo Paulo (SP)	0.764	0.731	0.85	0.717	0	0	0	1	0	2
1270	Negative		M	63	SAPOPEMBA	Fazenda da Juta : Universidade Paulista ( UNIP ) ( Campus Anchieta )	Săo Paulo (SP)	0.764	0.731	0.85	0.717	0	0	0	1	0	2
1271	Negative		F	20	ERMELINO MATARAZZO	Ermelino Matarazzo : Escola Municipal de Ensino Fundamental Deputado Januário Mantelli Neto / Escola Municipal de Educaçăo Infantil Rodrigo Soares Junior	Săo Paulo (SP)	0.756	0.721	0.844	0.711	0	0	0	0	0	2
1272	Negative		F	46	PONTE RASA	Vila Dania Mungo Park	Săo Paulo (SP)	0.661	0.521	0.804	0.689	0	0	1	0	0	2
1273	Negative		M	23	ARTUR ALVIM	Esperantinópolis	Săo Paulo (SP)	0.665	0.577	0.777	0.657	0	0	0	0	0	2
1274	Negative		F	11	ERMELINO MATARAZZO	Ermelino Matarazzo : Escola Municipal de Ensino Fundamental Deputado Januário Mantelli Neto / Escola Municipal de Educaçăo Infantil Rodrigo Soares Junior	Săo Paulo (SP)	0.756	0.721	0.844	0.711	0	0	0	0	0	2
1275	Negative		F	51	CIDADE LIDER	Parque Savoy : Escola Municipal de Educaçăo Infantil Vicente Matheus / Escola Estadual A Hebraica / Escola Estadual Doutor Paulo Lauro / Escola Municipal de Ensino Fundamental Eduardo Prado / Escola Estadual Ivo Bandoni	Săo Paulo (SP)	0.782	0.737	0.872	0.744	0	0	0	0	0	2
1276	Positive	Negative	M	22	ERMELINO MATARAZZO	Ermelino Matarazzo : Hospital e Maternidade Menino Jesus	Săo Paulo (SP)	0.756	0.721	0.844	0.711	0	0	0	1	0	2
1277	Negative		M	64	ERMELINO MATARAZZO	Ermelino Matarazzo : Hospital e Maternidade Menino Jesus	Săo Paulo (SP)	0.756	0.721	0.844	0.711	0	0	0	0	0	2
1278	Negative		F	48	ARTUR ALVIM	Esperantinópolis	Săo Paulo (SP)	0.665	0.577	0.777	0.657	0	0	0	0	0	2
1279	Negative		M	14	ERMELINO MATARAZZO	Ermelino Matarazzo : Hospital e Maternidade Menino Jesus	Săo Paulo (SP)	0.756	0.721	0.844	0.711	0	0	0	1	0	2
1280	Negative		F	24	SAPOPEMBA	Joăo Peres Calhamares	Săo Paulo (SP)	0.733	0.686	0.825	0.695	0	0	0	1	0	2
1281	Negative		M	19	ERMELINO MATARAZZO	Vila Cisper	Săo Paulo (SP)	0.683	0.601	0.792	0.668	0	0	0	0	0	2
1282	Negative		F	29	ERMELINO MATARAZZO	Ermelino Matarazzo : Rua Ajuana	Săo Paulo (SP)	0.653	0.561	0.762	0.652	0	0	0	1	0	2
1283	Negative		F	25	SAO MATEUS	Săo Mateus : Centro Educacional e Comunitário Maria Cursi	Săo Paulo (SP)	0.77	0.711	0.868	0.741	0	0	0	0	0	2
1284	Negative		M	19	SAPOPEMBA	Fazenda da Juta : Universidade Paulista ( UNIP ) ( Campus Anchieta )	Săo Paulo (SP)	0.764	0.731	0.85	0.717	0	0	0	1	0	2
1285	Negative		F	1	ERMELINO MATARAZZO	Ermelino Matarazzo : Estaçăo Comendador Ermelino	Săo Paulo (SP)	0.683	0.601	0.792	0.668	1	0	0	1	0	2
1286	Negative		F	20	ERMELINO MATARAZZO	Ermelino Matarazzo : Rua Ajuana	Săo Paulo (SP)	0.653	0.561	0.762	0.652	0	0	0	1	0	2
1287	Negative		M	35	PONTE RASA	Águia de Haia : Escola Estadual Professora Thereza Dorothea de Arruda Rego	Săo Paulo (SP)	0.793	0.748	0.883	0.756	0	0	0	1	0	2
1288	Negative		M	16	ARTUR ALVIM	Artur Alvim: Av Adeia Manuel Antônio	Săo Paulo (SP)	0.748	0.704	0.835	0.711	0	0	0	0	0	2
1289	Negative		F	56	SAPOPEMBA	Joăo Peres Calhamares	Săo Paulo (SP)	0.733	0.686	0.825	0.695	0	0	1	1	0	2
1290	Negative		M	19	ARTUR ALVIM	Artur Alvim : Estaçăo Artur Alvim	Săo Paulo (SP)	0.827	0.806	0.901	0.779	0	0	0	0	0	2
1291	Negative		F	45	CIDADE LIDER	Parque Savoy : Condomínio Residencial Pateo Picasso	Săo Paulo (SP)	0.822	0.787	0.9	0.784	0	0	0	0	0	2
1292	Negative		F	6	SAO MATEUS	Săo Mateus : Centro Educacional e Comunitário Maria Cursi	Săo Paulo (SP)	0.77	0.711	0.868	0.741	0	0	0	0	0	2
1293	Negative		F	36	SAPOPEMBA	Săo Mateus : Escola Estadual Sapopemba	Săo Paulo (SP)	0.777	0.696	0.885	0.761	0	0	0	0	0	2
1294	Positive	Negative	F	34	PONTE RASA	Águia de Haia : Escola Estadual Professora Thereza Dorothea de Arruda Rego	Săo Paulo (SP)	0.793	0.748	0.883	0.756	0	0	0	1	0	2
1295	Negative		M	29	ARTUR ALVIM	Artur Alvim : Estaçăo Artur Alvim	Săo Paulo (SP)	0.827	0.806	0.901	0.779	0	0	0	0	0	2
1296	Negative		M	30	ERMELINO MATARAZZO	Ermelino Matarazzo : Estaçăo Comendador Ermelino	Săo Paulo (SP)	0.683	0.601	0.792	0.668	1	0	0	1	0	2
1297	Negative		M	35	ERMELINO MATARAZZO	Ermelino Matarazzo : Estaçăo Comendador Ermelino	Săo Paulo (SP)	0.683	0.601	0.792	0.668	1	0	0	1	0	2
1298	Negative		M	39	ERMELINO MATARAZZO	Ermelino Matarazzo : Centro Educacional SEIS 074	Săo Paulo (SP)	0.781	0.74	0.868	0.741	0	0	0	0	0	2
1299	Negative		M	27	ERMELINO MATARAZZO	Ermelino Matarazzo : Centro Educacional SEIS 074	Săo Paulo (SP)	0.781	0.74	0.868	0.741	0	0	0	0	0	2
1300	Negative		M	32	ARTUR ALVIM	Artur Alvim : Estaçăo Artur Alvim	Săo Paulo (SP)	0.827	0.806	0.901	0.779	0	0	0	0	0	2
1301	Negative		M	34	SAPOPEMBA	Săo Mateus : Escola Estadual Sapopemba	Săo Paulo (SP)	0.777	0.696	0.885	0.761	0	0	0	0	0	2
1302	Negative		F	35	PONTE RASA	Ponte Rasa / Água de Haia : Escola Estadual Professor Luis Gonzaga Carvalho Melo	Săo Paulo (SP)	0.793	0.748	0.883	0.756	0	0	0	1	0	2
1303	Negative		M	38	ARTUR ALVIM	Esperantinópolis	Săo Paulo (SP)	0.665	0.577	0.777	0.657	0	0	0	0	0	2
1304	Negative		M	33	ERMELINO MATARAZZO	Ermelino Matarazzo : Escola Municipal de Ensino Fundamental Deputado Januário Mantelli Neto / Escola Municipal de Educaçăo Infantil Rodrigo Soares Junior	Săo Paulo (SP)	0.756	0.721	0.844	0.711	0	0	0	0	0	2
1305	Negative		M	28	ERMELINO MATARAZZO	Ermelino Matarazzo : Escola Municipal de Ensino Fundamental Deputado Januário Mantelli Neto / Escola Municipal de Educaçăo Infantil Rodrigo Soares Junior	Săo Paulo (SP)	0.756	0.721	0.844	0.711	0	0	0	0	0	2
1306	Negative		F	65	PONTE RASA	Águia de Haia : Escola Estadual Professora Thereza Dorothea de Arruda Rego	Săo Paulo (SP)	0.793	0.748	0.883	0.756	0	0	0	1	0	2
1307	Negative		F	50	ARTUR ALVIM	Artur Alvim : Estaçăo Patriarca	Săo Paulo (SP)	0.808	0.771	0.882	0.775	0	0	0	0	0	2
1308	Negative		F	53	ARTUR ALVIM	Artur Alvim: Av Adeia Manuel Antônio	Săo Paulo (SP)	0.748	0.704	0.835	0.711	0	0	0	0	0	2
1309	Negative		M	58	ERMELINO MATARAZZO	Ermelino Matarazzo : Hospital e Maternidade Menino Jesus	Săo Paulo (SP)	0.756	0.721	0.844	0.711	0	0	0	0	0	2
1310	Negative		M	58	ERMELINO MATARAZZO	Ermelino Matarazzo : Hospital e Maternidade Menino Jesus	Săo Paulo (SP)	0.756	0.721	0.844	0.711	0	0	0	0	0	2
1311	Negative		F	57	ERMELINO MATARAZZO	Ermelino Matarazzo : Floresta Colegio / Carlos Drumond de Andrade Colegio	Săo Paulo (SP)	0.834	0.803	0.907	0.797	0	0	0	1	0	2
1312	Negative		M	11	ARTUR ALVIM	Artur Alvim : Estaçăo Artur Alvim	Săo Paulo (SP)	0.827	0.806	0.901	0.779	0	0	0	0	0	2
1313	Negative		M	24	CIDADE LIDER	Parque Savoy : Escola Municipal de Educaçăo Infantil Vicente Matheus / Escola Estadual A Hebraica / Escola Estadual Doutor Paulo Lauro / Escola Municipal de Ensino Fundamental Eduardo Prado / Escola Estadual Ivo Bandoni	Săo Paulo (SP)	0.782	0.737	0.872	0.744	0	0	0	0	0	2
1314	Negative		F	25	ITAQUERA	Parque Savoy : Escola Municipal de Educaçăo Infantil Vicente Matheus / Escola Estadual A Hebraica / Escola Estadual Doutor Paulo Lauro / Escola Municipal de Ensino Fundamental Eduardo Prado / Escola Estadual Ivo Bandoni	Săo Paulo (SP)	0.782	0.737	0.872	0.744	0	0	0	0	0	2
1315	Negative		M	10	ERMELINO MATARAZZO	Ermelino Matarazzo : Hospital e Maternidade Menino Jesus	Săo Paulo (SP)	0.756	0.721	0.844	0.711	0	0	0	1	0	2
1316	Negative		F	27	ERMELINO MATARAZZO	Ermelino Matarazzo : Centro Educacional SEIS 074	Săo Paulo (SP)	0.781	0.74	0.868	0.741	0	0	0	1	0	2
1317	Negative		M	19	SAPOPEMBA	Morro Oriente / Regina	Săo Paulo (SP)	0.693	0.624	0.796	0.67	0	0	0	0	0	2
1318	Negative		F	62	ERMELINO MATARAZZO	Ermelino Matarazzo : Hospital e Maternidade Menino Jesus	Săo Paulo (SP)	0.756	0.721	0.844	0.711	0	0	0	1	0	2
1319	Negative		M	28	ERMELINO MATARAZZO	Ermelino Matarazzo : Centro Educacional SEIS 074	Săo Paulo (SP)	0.781	0.74	0.868	0.741	0	0	0	1	0	2
1320	Negative		F	22	CIDADE LIDER	Parque Savoy : Escola Municipal de Educaçăo Infantil Vicente Matheus / Escola Estadual A Hebraica / Escola Estadual Doutor Paulo Lauro / Escola Municipal de Ensino Fundamental Eduardo Prado / Escola Estadual Ivo Bandoni	Săo Paulo (SP)	0.782	0.737	0.872	0.744	0	0	0	0	0	2
1321	Negative		F	64	SAPOPEMBA	Fazenda da Juta : Escola Estadual de Ensino Fundamental Fazenda da Juta IV / Instituto de Criminalística da Polícia	Săo Paulo (SP)	0.746	0.73	0.823	0.691	0	0	0	1	0	2
1322	Negative		M	22	SAPOPEMBA	Fazenda da Juta : Escola Estadual de Ensino Fundamental Fazenda da Juta IV / Instituto de Criminalística da Polícia	Săo Paulo (SP)	0.746	0.73	0.823	0.691	0	0	0	1	0	2
1323	Negative		F	44	PONTE RASA	Ponte Rasa / Águia de Haia : Escola Estadual Nello Lorenzon / Escola Municipal de Ensino Fundamental Marechal Juarez Távora / 24° Distrito Policial / Ermelino Matarazzo	Săo Paulo (SP)	0.78	0.722	0.878	0.749	0	0	0	0	0	2
1324	Negative		M	78	SAO MATEUS	Săo Mateus : Centro Educacional e Comunitário Maria Cursi	Săo Paulo (SP)	0.77	0.711	0.868	0.741	0	0	0	0	0	2
1325	Negative		M	78	SAO MATEUS	Săo Mateus : Centro Educacional e Comunitário Maria Cursi	Săo Paulo (SP)	0.77	0.711	0.868	0.741	0	0	0	0	0	2
1326	Negative		F	20	ERMELINO MATARAZZO	Ermelino Matarazzo : Estaçăo Comendador Ermelino	Săo Paulo (SP)	0.683	0.601	0.792	0.668	0	0	0	1	0	2
1327	Negative		M	41	ERMELINO MATARAZZO	Ermelino Matarazzo : Floresta Colegio / Carlos Drumond de Andrade Colegio	Săo Paulo (SP)	0.834	0.803	0.907	0.797	0	0	0	0	0	2
1328	Negative		M	67	SAO MATEUS	Morro Oriente / Regina	Săo Paulo (SP)	0.693	0.624	0.796	0.67	0	0	0	0	0	2
1329	Negative		F	79	ERMELINO MATARAZZO	Ermelino Matarazzo : Estaçăo Comendador Ermelino	Săo Paulo (SP)	0.683	0.601	0.792	0.668	1	1	0	0	0	2
1330	Negative		F	25	ERMELINO MATARAZZO	Ermelino Matarazzo : Hospital e Maternidade Menino Jesus	Săo Paulo (SP)	0.756	0.721	0.844	0.711	0	0	0	1	0	2
1331	Negative		F	87	ERMELINO MATARAZZO	Ermelino Matarazzo : Hospital e Maternidade Menino Jesus	Săo Paulo (SP)	0.756	0.721	0.844	0.711	0	0	0	0	0	2
1332	Negative		F	49	ERMELINO MATARAZZO	Ermelino Matarazzo : Hospital e Maternidade Menino Jesus	Săo Paulo (SP)	0.756	0.721	0.844	0.711	0	0	0	1	0	2
1333	Negative		F	49	ERMELINO MATARAZZO	Ermelino Matarazzo : Hospital e Maternidade Menino Jesus	Săo Paulo (SP)	0.756	0.721	0.844	0.711	0	0	0	1	0	2
1334	Negative		M	15	PENHA	Jardim Coimbra : Escola Municipal de Educaçăo Infantil Galileu Menon / Escola Estadual Professora Adalgisa Moreira Pires	Săo Paulo (SP)	0.823	0.764	0.909	0.802	0	0	0	0	0	2
1335	Negative		F	25	ERMELINO MATARAZZO	Ermelino Matarazzo : Centro Educacional SEIS 074	Săo Paulo (SP)	0.781	0.74	0.868	0.741	0	0	0	1	0	2
1336	Negative		M	45	SAO MATEUS	Săo Mateus : Escola Estadual Sapopemba	Săo Paulo (SP)	0.777	0.696	0.885	0.761	0	0	0	0	0	2
1337	Negative		M	28	CIDADE LIDER	Parque Savoy : Centro Educacional Unificado Aricanduva ( CEU )	Săo Paulo (SP)	0.744	0.695	0.838	0.706	0	0	0	1	0	2
1338	Negative		F	7	PONTE RASA	Ponte Rasa	Săo Paulo (SP)	0.8	0.752	0.89	0.765	0	0	0	0	0	2
1339	Positive	Negative	F	34	PENHA	Jardim Coimbra : Escola Municipal de Educaçăo Infantil Galileu Menon / Escola Estadual Professora Adalgisa Moreira Pires	Săo Paulo (SP)	0.823	0.764	0.909	0.802	0	0	0	0	0	2
1340	Negative		F	52	CIDADE LIDER	Cidade Líder : Escola Municipal Francisco Alves Mendes / Centro de Educaçăo Infantil Joăo Bento de Carvalho / Escola Municipal de Educaçăo Infantil Jardim Marília / Escola Estadual Professor Sérgio da Silva Nobreza	Săo Paulo (SP)	0.774	0.732	0.864	0.732	0	0	0	0	0	2
1341	Negative		F	32	SAPOPEMBA	Fazenda da Juta : Escola Estadual Professor Valdir Fernandes Pinto	Săo Paulo (SP)	0.733	0.686	0.825	0.695	0	0	0	1	0	2
1342	Positive	Negative	F	33	SAPOPEMBA	Fazenda da Juta : Hospital Sapopemba / Centro Educacional Unificado Sapopemba ( CEU )	Săo Paulo (SP)	0.783	0.74	0.872	0.743	0	0	0	1	0	2
1343	Negative		M	31	SAO MATEUS	Săo Mateus : Escola Estadual Sapopemba	Săo Paulo (SP)	0.777	0.696	0.885	0.761	0	0	0	0	0	2
1344	Negative		F	13	CANGAIBA	Vila Sílvia : Centro Educacional Unificado Quinta do Sol ( CEU )	Săo Paulo (SP)	0.787	0.725	0.884	0.761	0	0	0	1	0	2
1345	Negative		F	75	SAPOPEMBA	Fazenda da Juta : Escola Estadual Professor Valdir Fernandes Pinto	Săo Paulo (SP)	0.733	0.686	0.825	0.695	0	0	0	0	0	2
1346	Negative		F	58	SAPOPEMBA	Fazenda da Juta : Escola Estadual Professor Valdir Fernandes Pinto	Săo Paulo (SP)	0.733	0.686	0.825	0.695	0	0	0	0	0	2
1347	Negative		M	14	CIDADE LIDER	Parque Savoy : Centro Educacional Unificado Aricanduva ( CEU )	Săo Paulo (SP)	0.744	0.695	0.838	0.706	0	0	0	1	0	2
1348	Negative		M	26	ERMELINO MATARAZZO	Ermelino Matarazzo : Estaçăo Comendador Ermelino	Săo Paulo (SP)	0.683	0.601	0.792	0.668	1	1	0	0	0	2
1349	Negative		F	37	ERMELINO MATARAZZO	Ermelino Matarazzo : Centro Educacional SEIS 074	Săo Paulo (SP)	0.781	0.74	0.868	0.741	0	0	0	1	0	2
1350	Negative		F	29	CIDADE LIDER	Parque Savoy : Biblioteca Milton Santos	Săo Paulo (SP)	0.707	0.627	0.82	0.687	0	0	0	0	0	2
1351	Negative		F	29	CIDADE LIDER	Parque Savoy : Biblioteca Milton Santos	Săo Paulo (SP)	0.707	0.627	0.82	0.687	0	0	0	0	0	2
1352	Negative		F	29	CIDADE LIDER	Parque Savoy : Biblioteca Milton Santos	Săo Paulo (SP)	0.707	0.627	0.82	0.687	0	0	0	0	0	2
1353	Negative		M	28	ITAQUERA	Parque Savoy : Biblioteca Milton Santos	Săo Paulo (SP)	0.707	0.627	0.82	0.687	0	0	0	0	0	2
1354	Negative		M	10	ARTUR ALVIM	Artur Alvim : Escola Municipal de Educaçăo Infantil Professor Cezar Rogerio Oliveira Peramezza	Săo Paulo (SP)	0.765	0.703	0.866	0.736	0	0	0	0	0	2
1355	Negative		F	33	SAO MATEUS	Săo Mateus : Escola Estadual Sapopemba	Săo Paulo (SP)	0.777	0.696	0.885	0.761	0	0	0	0	0	2
1356	Negative		M	35	SAO MATEUS	Săo Mateus : Escola Estadual Sapopemba	Săo Paulo (SP)	0.777	0.696	0.885	0.761	0	0	0	0	0	2
1357	Negative		M	60	PENHA	Jardim Coimbra : Escola Municipal de Educaçăo Infantil Galileu Menon / Escola Estadual Professora Adalgisa Moreira Pires	Săo Paulo (SP)	0.823	0.764	0.909	0.802	0	0	0	0	0	2
1358	Positive	Negative	F	46	SAO MATEUS	Cidade Quarto Centenário : Escola Municipal de Ensino Fundamental Desembargador Achilles de Oliveira Ribeiro	Săo Paulo (SP)	0.777	0.696	0.885	0.761	0	0	0	0	0	2
1359	Negative		M	40	ERMELINO MATARAZZO	Ermelino Matarazzo : Estaçăo Comendador Ermelino	Săo Paulo (SP)	0.683	0.601	0.792	0.668	1	0	0	1	0	2
1360	Negative		F	30	ARTUR ALVIM	Artur Alvim : Escola Municipal de Educaçăo Infantil Professor Cezar Rogerio Oliveira Peramezza	Săo Paulo (SP)	0.765	0.703	0.866	0.736	0	0	0	0	0	2
1361	Negative		F	38	SAO MATEUS	Săo Mateus : Escola Estadual Sapopemba	Săo Paulo (SP)	0.777	0.696	0.885	0.761	0	0	0	0	0	2
1362	Negative		M	65	PONTE RASA	Ponte Rasa / Águia de Haia : Escola Estadual Nello Lorenzon / Escola Municipal de Ensino Fundamental Marechal Juarez Távora / 24° Distrito Policial / Ermelino Matarazzo	Săo Paulo (SP)	0.78	0.722	0.878	0.749	0	0	0	0	0	2
1363	Negative		F	29	CIDADE LIDER	Parque Savoy : Escola Municipal de Educaçăo Infantil Vicente Matheus / Escola Estadual A Hebraica / Escola Estadual Doutor Paulo Lauro / Escola Municipal de Ensino Fundamental Eduardo Prado / Escola Estadual Ivo Bandoni	Săo Paulo (SP)	0.782	0.737	0.872	0.744	0	0	0	0	0	2
1364	Negative		M	23	PENHA	Jardim Coimbra : Escola Municipal de Educaçăo Infantil Galileu Menon / Escola Estadual Professora Adalgisa Moreira Pires	Săo Paulo (SP)	0.823	0.764	0.909	0.802	0	0	0	0	0	2
1365	Negative		M	39	SAO MATEUS	Cidade Quarto Centenário : Escola Municipal de Ensino Fundamental Desembargador Achilles de Oliveira Ribeiro	Săo Paulo (SP)	0.777	0.696	0.885	0.761	0	0	1	1	0	2
1366	Positive	Negative	F	39	SAO MATEUS	Săo Mateus : Escola Estadual Sapopemba	Săo Paulo (SP)	0.777	0.696	0.885	0.761	0	0	0	0	0	2
1367	Negative		M	31	PONTE RASA	Ponte Rasa	Săo Paulo (SP)	0.8	0.752	0.89	0.765	0	0	0	0	0	2
1368	Positive	Negative	F	26	PENHA	Jardim Coimbra : Escola Municipal de Educaçăo Infantil Galileu Menon / Escola Estadual Professora Adalgisa Moreira Pires	Săo Paulo (SP)	0.823	0.764	0.909	0.802	0	0	0	0	0	2
1369	Negative		M	38	ERMELINO MATARAZZO	Ermelino Matarazzo : Estaçăo Comendador Ermelino	Săo Paulo (SP)	0.683	0.601	0.792	0.668	1	0	0	1	0	2
1370	Negative		M	26	SAPOPEMBA	Cidade IV Centenário : Comunidade Católica Menino Deus / Rua Urucânia	Săo Paulo (SP)	0.693	0.624	0.796	0.67	0	0	0	0	0	2
1371	Negative		M	28	SAO MATEUS	Cidade Quarto Centenário : Escola Municipal de Ensino Fundamental Desembargador Achilles de Oliveira Ribeiro	Săo Paulo (SP)	0.777	0.696	0.885	0.761	0	0	0	0	0	2
1372	Negative		M	12	PENHA	Jardim Coimbra : Escola Municipal de Educaçăo Infantil Galileu Menon / Escola Estadual Professora Adalgisa Moreira Pires	Săo Paulo (SP)	0.823	0.764	0.909	0.802	0	0	0	0	0	2
1373	Negative		M	49	ARTUR ALVIM	Artur Alvim : Escola Municipal de Educaçăo Infantil Professor Cezar Rogerio Oliveira Peramezza	Săo Paulo (SP)	0.765	0.703	0.866	0.736	0	0	0	0	0	2
1374	Negative		M	32	SAO MATEUS	Cidade Quarto Centenário : Escola Municipal de Ensino Fundamental Desembargador Achilles de Oliveira Ribeiro	Săo Paulo (SP)	0.777	0.696	0.885	0.761	0	0	0	1	0	2
1375	Negative		F	46	PENHA	Jardim Coimbra : Escola Municipal de Educaçăo Infantil Galileu Menon / Escola Estadual Professora Adalgisa Moreira Pires	Săo Paulo (SP)	0.823	0.764	0.909	0.802	0	0	0	0	0	2
1376	Negative		F	34	SAO MATEUS	Săo Mateus : Escola Estadual Sapopemba	Săo Paulo (SP)	0.777	0.696	0.885	0.761	0	0	0	0	0	2
1377	Negative		M	22	SAPOPEMBA	Fazenda da Juta : Hospital Sapopemba / Centro Educacional Unificado Sapopemba ( CEU )	Săo Paulo (SP)	0.783	0.74	0.872	0.743	0	0	0	1	0	2
1378	Positive	Negative	M	14	SAO MATEUS	Cidade Quarto Centenário : Escola Municipal de Ensino Fundamental Desembargador Achilles de Oliveira Ribeiro	Săo Paulo (SP)	0.777	0.696	0.885	0.761	0	0	0	1	0	2
1379	Negative		M	42	SAPOPEMBA	Teotônio Vilela : Creche Sapopemba / Escola Municipal de Educaçăo Infantil Adevaldo de Moraes / Escola Municipal de Ensino Fundamental Vinicius de Moraes	Săo Paulo (SP)	0.7	0.656	0.787	0.663	0	0	0	0	0	2
1380	Negative		F	28	PONTE RASA	Ponte Rasa	Săo Paulo (SP)	0.8	0.752	0.89	0.765	0	0	0	0	0	2
1381	Negative		M	57	PENHA	Jardim Coimbra : Escola Municipal de Educaçăo Infantil Galileu Menon / Escola Estadual Professora Adalgisa Moreira Pires	Săo Paulo (SP)	0.823	0.764	0.909	0.802	0	0	0	0	0	2
1382	Negative		F	34	SAPOPEMBA	Jardim Paraguaçú e Itápolis	Săo Paulo (SP)	0.635	0.553	0.738	0.626	0	0	0	1	0	2
1383	Negative		F	24	CANGAIBA	Vila Sílvia : Centro Educacional Unificado Quinta do Sol ( CEU )	Săo Paulo (SP)	0.787	0.725	0.884	0.761	0	0	0	1	0	2
1384	Negative		F	17	SAO MATEUS	Cidade Quarto Centenário : Escola Estadual Dona Pilar Garcia Vidal / Escola Estadual Professora Maria de Lourdes Rosário Negreiros	Săo Paulo (SP)	0.836	0.79	0.91	0.813	0	0	0	1	0	2
1385	Negative		M	12	CANGAIBA	Ermelino Matarazzo : Centro Educacional SEIS 074	Săo Paulo (SP)	0.781	0.74	0.868	0.741	0	0	0	1	0	2
1386	Negative		M	37	PONTE RASA	Ponte Rasa	Săo Paulo (SP)	0.8	0.752	0.89	0.765	0	0	0	1	0	2
1387	Positive	Negative	F	28	CANGAIBA	Vila Sílvia : Centro Educacional Unificado Quinta do Sol ( CEU )	Săo Paulo (SP)	0.787	0.725	0.884	0.761	0	0	0	1	0	2
1388	Negative		M	29	PONTE RASA	Ponte Rasa / Águia de Haia : Escola Estadual Nello Lorenzon / Escola Municipal de Ensino Fundamental Marechal Juarez Távora / 24° Distrito Policial / Ermelino Matarazzo	Săo Paulo (SP)	0.78	0.722	0.878	0.749	0	0	0	0	0	2
1389	Negative		M	22	CANGAIBA	Vila Sílvia : Centro Educacional Unificado Quinta do Sol ( CEU )	Săo Paulo (SP)	0.787	0.725	0.884	0.761	0	0	0	1	0	2
1390	Positive	Negative	F	41	ARTUR ALVIM	Vila Esperança : Escola Estadual Professora Maria Aparecida de Castro Masiero / Escola Estadual Professora Maria de Carvalho Senne	Săo Paulo (SP)	0.819	0.758	0.908	0.799	0	0	0	0	0	2
1391	Negative		F	39	CANGAIBA	Vila Sílvia : Centro Educacional Unificado Quinta do Sol ( CEU )	Săo Paulo (SP)	0.787	0.725	0.884	0.761	0	0	0	1	0	2
1392	Negative		F	51	SAO MATEUS	Jardim Paraguaçú e Itápolis	Săo Paulo (SP)	0.635	0.553	0.738	0.626	0	0	0	1	0	2
1393	Negative		M	12	ERMELINO MATARAZZO	Ermelino Matarazzo : Condomínio Residencial Iguassu	Săo Paulo (SP)	0.834	0.803	0.907	0.797	0	0	0	1	0	2
1394	Positive	Negative	F	65	CANGAIBA	Vila Sílvia : Centro de Educaçăo Infantil Vila Sílvia / Escola Estadual República do Haiti / Escola Municipal de Educaçăo Infantil Fernando Sabino	Săo Paulo (SP)	0.748	0.704	0.835	0.711	0	0	0	1	0	2
1395	Negative		M	55	CANGAIBA	Vila Sílvia : Escola Estadual Professora Anna Pontes Toledo Natali	Săo Paulo (SP)	0.748	0.704	0.835	0.711	0	0	0	1	0	2
1396	Negative		M	30	CANGAIBA	Vila Sílvia : Escola Estadual Professora Anna Pontes Toledo Natali	Săo Paulo (SP)	0.748	0.704	0.835	0.711	0	0	0	1	0	2
1397	Positive	Negative	M	24	SAPOPEMBA	Fazenda da Juta : Hospital Sapopemba / Centro Educacional Unificado Sapopemba ( CEU )	Săo Paulo (SP)	0.783	0.74	0.872	0.743	0	0	0	1	0	2
1398	Negative		F	44	PONTE RASA	Ponte Rasa / Águia de Haia : Escola Estadual Nello Lorenzon / Escola Municipal de Ensino Fundamental Marechal Juarez Távora / 24° Distrito Policial / Ermelino Matarazzo	Săo Paulo (SP)	0.78	0.722	0.878	0.749	0	0	0	0	0	2
1399	Negative		M	20	PENHA	Jardim Coimbra : Escola Municipal de Educaçăo Infantil Galileu Menon / Escola Estadual Professora Adalgisa Moreira Pires	Săo Paulo (SP)	0.823	0.764	0.909	0.802	0	0	0	0	0	2
1400	Negative		M	1	SAPOPEMBA	Teotônio Vilela : Creche Sapopemba / Escola Municipal de Educaçăo Infantil Adevaldo de Moraes / Escola Municipal de Ensino Fundamental Vinicius de Moraes	Săo Paulo (SP)	0.7	0.656	0.787	0.663	0	0	0	0	0	2
1401	Negative		M	13	CANGAIBA	Vila Sílvia : Escola Estadual Professora Anna Pontes Toledo Natali	Săo Paulo (SP)	0.748	0.704	0.835	0.711	0	0	0	1	0	2
1402	Negative		F	50	CIDADE LIDER	Parque Savoy : Shopping Leste Aricanduva	Săo Paulo (SP)	0.783	0.724	0.882	0.753	0	0	0	1	0	2
1403	Negative		F	46	CANGAIBA	Vila Sílvia : Centro de Educaçăo Infantil Vila Sílvia / Escola Estadual República do Haiti / Escola Municipal de Educaçăo Infantil Fernando Sabino	Săo Paulo (SP)	0.748	0.704	0.835	0.711	0	0	0	1	0	2
1404	Negative		F	46	CANGAIBA	Vila Sílvia : Centro de Educaçăo Infantil Vila Sílvia / Escola Estadual República do Haiti / Escola Municipal de Educaçăo Infantil Fernando Sabino	Săo Paulo (SP)	0.748	0.704	0.835	0.711	0	0	0	1	0	2
1405	Negative		M	20	CANGAIBA	Vila Sílvia : Escola Municipal Fernando Sabino	Săo Paulo (SP)	0.855	0.826	0.912	0.831	0	0	0	1	0	2
1406	Negative		M	39	VILA MATILDE	Vila Guilhermina : Oficina de Graffite	Săo Paulo (SP)	0.808	0.771	0.882	0.775	0	0	0	0	0	2
1407	Negative		F	77	SAPOPEMBA	Cidade Quarto Centenário : Escola Municipal de Ensino Fundamental Desembargador Achilles de Oliveira Ribeiro	Săo Paulo (SP)	0.777	0.696	0.885	0.761	0	0	1	0	0	2
1408	Negative		F	33	CANGAIBA	Vila Sílvia : Centro Educacional Unificado Quinta do Sol ( CEU )	Săo Paulo (SP)	0.787	0.725	0.884	0.761	0	0	0	0	0	2
1409	Negative		M	59	ARTUR ALVIM	Artur Alvim : Escola Municipal de Ensino Fundamental Professor Abrăo de Moraes	Săo Paulo (SP)	0.823	0.764	0.909	0.802	0	0	0	0	0	2
1410	Negative		F	82	ERMELINO MATARAZZO	Ermelino Matarazzo : Condomínio Residencial Iguassu	Săo Paulo (SP)	0.834	0.803	0.907	0.797	0	0	0	1	0	2
1411	Negative		F	51	VILA MATILDE	Vila Guilhermina : Oficina de Graffite	Săo Paulo (SP)	0.808	0.771	0.882	0.775	0	0	0	0	0	2
1412	Negative		M	27	SAO LUCAS	Fazenda da Juta : Centro Educacional Unificado Rosa da China ( CEU )	Săo Paulo (SP)	0.764	0.731	0.85	0.717	1	0	0	0	0	2
1413	Negative		F	18	PENHA	Ponte Rasa	Săo Paulo (SP)	0.8	0.752	0.89	0.765	0	0	0	0	0	2
1414	Negative		M	25	PENHA	Vila Esperança : Escola Estadual Professora Maria Aparecida de Castro Masiero / Escola Estadual Professora Maria de Carvalho Senne	Săo Paulo (SP)	0.819	0.758	0.908	0.799	0	0	0	0	0	2
1415	Negative		F	48	SAPOPEMBA	Teotônio Vilela : Escola Municipal de Educaçăo Infantil Chiquinha Gonzaga / Escola Estadual Professor Arthur Chagas Júnior / 69ş Distrito Policial Teotônio Vilelauarte / Corpo de Bombeiros Teotônio Vilela	Săo Paulo (SP)	0.764	0.731	0.85	0.717	0	0	0	0	0	2
1416	Negative		F	19	CANGAIBA	Vila Sílvia : Centro de Educaçăo Infantil Vila Sílvia / Escola Estadual República do Haiti / Escola Municipal de Educaçăo Infantil Fernando Sabino	Săo Paulo (SP)	0.748	0.704	0.835	0.711	0	0	0	1	0	2
1417	Negative		M	63	PENHA	Jardim Coimbra : Escola Municipal de Educaçăo Infantil Galileu Menon / Escola Estadual Professora Adalgisa Moreira Pires	Săo Paulo (SP)	0.823	0.764	0.909	0.802	0	0	0	0	0	2
1418	Negative		M	76	CANGAIBA	Vila Sílvia : Escola Estadual Professora Anna Pontes Toledo Natali	Săo Paulo (SP)	0.748	0.704	0.835	0.711	0	0	0	0	0	2
1419	Negative		F	36	CANGAIBA	Vila Sílvia : Escola Estadual Professora Anna Pontes Toledo Natali	Săo Paulo (SP)	0.748	0.704	0.835	0.711	0	0	0	0	0	2
1420	Negative		M	19	SAO MATEUS	Cidade Quarto Centenário : Escola Estadual Dona Pilar Garcia Vidal / Escola Estadual Professora Maria de Lourdes Rosário Negreiros	Săo Paulo (SP)	0.836	0.79	0.91	0.813	0	0	0	1	0	2
1421	Negative		M	51	SAO MATEUS	Cidade Quarto Centenário : Escola Estadual Dona Pilar Garcia Vidal / Escola Estadual Professora Maria de Lourdes Rosário Negreiros	Săo Paulo (SP)	0.836	0.79	0.91	0.813	0	0	0	0	0	2
1422	Positive	Negative	F	18	ERMELINO MATARAZZO	Jardim Coimbra : Escola Municipal de Educaçăo Infantil Galileu Menon / Escola Estadual Professora Adalgisa Moreira Pires	Săo Paulo (SP)	0.823	0.764	0.909	0.802	0	0	0	0	0	2
1423	Negative		M	30	PONTE RASA	Ponte Rasa / Águia de Haia : Escola Estadual Nello Lorenzon / Escola Municipal de Ensino Fundamental Marechal Juarez Távora / 24° Distrito Policial / Ermelino Matarazzo	Săo Paulo (SP)	0.78	0.722	0.878	0.749	0	0	0	0	0	2
1424	Positive	Negative	F	51	CIDADE LIDER	Cidade Líder : Escola Estadual Professor Antenor Santos de Oliveira	Săo Paulo (SP)	0.775	0.72	0.87	0.742	0	0	0	1	0	2
1425	Negative		F	44	CIDADE LIDER	Jardim Eliane	Săo Paulo (SP)	0.632	0.543	0.74	0.629	0	0	1	1	0	2
1426	Negative		M	13	PONTE RASA	Ponte Rasa	Săo Paulo (SP)	0.8	0.752	0.89	0.765	0	0	0	0	0	2
1427	Negative		F	54	SAPOPEMBA	Parque Santa Madalena : Hospital e Maternidade Talita Sc Ltda	Săo Paulo (SP)	0.731	0.657	0.839	0.708	0	0	0	0	0	2
1428	Negative		M	17	PENHA	Vila Esperança : Escola Estadual Professora Maria Aparecida de Castro Masiero / Escola Estadual Professora Maria de Carvalho Senne	Săo Paulo (SP)	0.819	0.758	0.908	0.799	0	0	0	0	0	2
1429	Positive	Negative	M	13	CANGAIBA	Vila Sílvia : Centro de Educaçăo Infantil Vila Sílvia / Escola Estadual República do Haiti / Escola Municipal de Educaçăo Infantil Fernando Sabino	Săo Paulo (SP)	0.748	0.704	0.835	0.711	0	0	0	1	0	2
1430	Negative		M	22	CANGAIBA	Vila Sílvia : Escola Municipal Fernando Sabino	Săo Paulo (SP)	0.855	0.826	0.912	0.831	0	0	0	1	0	2
1431	Negative		M	3	PENHA	Vila Esperança : Escola Estadual Professora Maria Aparecida de Castro Masiero / Escola Estadual Professora Maria de Carvalho Senne	Săo Paulo (SP)	0.819	0.758	0.908	0.799	0	0	0	0	0	2
1432	Negative		M	13	SAPOPEMBA	Teotônio Vilela : Escola Municipal de Educaçăo Infantil Chiquinha Gonzaga / Escola Estadual Professor Arthur Chagas Júnior / 69ş Distrito Policial Teotônio Vilelauarte / Corpo de Bombeiros Teotônio Vilela	Săo Paulo (SP)	0.764	0.731	0.85	0.717	0	0	0	0	0	2
1433	Negative		F	20	SAO MATEUS	Cidade Quarto Centenário : Escola Estadual Dona Pilar Garcia Vidal / Escola Estadual Professora Maria de Lourdes Rosário Negreiros	Săo Paulo (SP)	0.836	0.79	0.91	0.813	0	0	0	0	0	2
1434	Negative		M	59	PONTE RASA	Ponte Rasa	Săo Paulo (SP)	0.8	0.752	0.89	0.765	0	0	0	0	0	2
1435	Negative		F	47	SAPOPEMBA	Fazenda da Juta : Centro Educacional Unificado Rosa da China ( CEU )	Săo Paulo (SP)	0.764	0.731	0.85	0.717	0	0	0	0	0	2
1436	Negative		F	26	SAPOPEMBA	Fazenda da Juta : Centro Educacional Unificado Rosa da China ( CEU )	Săo Paulo (SP)	0.764	0.731	0.85	0.717	0	0	0	0	0	2
1437	Negative		M	21	PONTE RASA	Ponte Rasa	Săo Paulo (SP)	0.8	0.752	0.89	0.765	0	0	0	0	0	2
1438	Positive	Negative	M	28	PENHA	Jardim Coimbra : Escola Municipal de Educaçăo Infantil Galileu Menon / Escola Estadual Professora Adalgisa Moreira Pires	Săo Paulo (SP)	0.823	0.764	0.909	0.802	0	0	0	0	0	2
1439	Negative		M	20	VILA MATILDE	Vila Guilhermina : Hospital Alexandre Zaio	Săo Paulo (SP)	0.748	0.704	0.835	0.711	0	0	0	0	0	2
1440	Negative		F	26	CANGAIBA	Vila Sílvia : Centro de Educaçăo Infantil Vila Sílvia / Escola Estadual República do Haiti / Escola Municipal de Educaçăo Infantil Fernando Sabino	Săo Paulo (SP)	0.748	0.704	0.835	0.711	0	0	0	1	0	2
1441	Negative		F	9	CANGAIBA	Vila Sílvia : Centro de Educaçăo Infantil Vila Sílvia / Escola Estadual República do Haiti / Escola Municipal de Educaçăo Infantil Fernando Sabino	Săo Paulo (SP)	0.748	0.704	0.835	0.711	0	0	0	1	0	2
1442	Negative		M	20	CANGAIBA	Vila Sílvia : Escola Municipal Fernando Sabino	Săo Paulo (SP)	0.855	0.826	0.912	0.831	0	0	0	1	0	2
1443	Negative		F	45	SAPOPEMBA	Morro do Macaco	Săo Paulo (SP)	0.7	0.656	0.787	0.663	0	0	0	1	1	2
1444	Negative		F	43	PONTE RASA	Vila Sílvia : Centro Educacional Unificado Quinta do Sol ( CEU )	Săo Paulo (SP)	0.787	0.725	0.884	0.761	0	0	0	0	0	2
1445	Negative		F	35	PENHA	Jardim Coimbra : Escola Municipal de Educaçăo Infantil Galileu Menon / Escola Estadual Professora Adalgisa Moreira Pires	Săo Paulo (SP)	0.823	0.764	0.909	0.802	0	0	0	0	0	2
1446	Negative		F	35	VILA MATILDE	Vila Guilhermina : Oficina de Graffite	Săo Paulo (SP)	0.808	0.771	0.882	0.775	0	0	0	0	0	2
1447	Negative		M	31	SAO MATEUS	Teotônio Vilela : Creche Sapopemba / Escola Municipal de Educaçăo Infantil Adevaldo de Moraes / Escola Municipal de Ensino Fundamental Vinicius de Moraes	Săo Paulo (SP)	0.7	0.656	0.787	0.663	0	0	0	1	0	2
1448	Negative		M	64	CANGAIBA	Ermelino Matarazzo : Condomínio Residencial Iguassu	Săo Paulo (SP)	0.834	0.803	0.907	0.797	0	0	0	1	0	2
1449	Negative		M	6	CANGAIBA	Ermelino Matarazzo : Condomínio Residencial Iguassu	Săo Paulo (SP)	0.834	0.803	0.907	0.797	0	0	0	1	0	2
1450	Negative		F	47	PENHA	Vila Esperança : Escola Estadual Professora Maria Aparecida de Castro Masiero / Escola Estadual Professora Maria de Carvalho Senne	Săo Paulo (SP)	0.819	0.758	0.908	0.799	0	0	0	0	0	2
1451	Negative		F	5	CANGAIBA	Vila Sílvia : Escola Estadual Victorio Napoleao Oliani	Săo Paulo (SP)	0.819	0.758	0.908	0.799	0	0	0	1	0	2
1452	Positive	Negative	M	39	CANGAIBA	Vila Sílvia : Escola Estadual Victorio Napoleao Oliani	Săo Paulo (SP)	0.819	0.758	0.908	0.799	0	0	0	1	0	2
1453	Negative		M	15	CANGAIBA	Vila Sílvia : Estaçăo Engenheiro Goulart	Săo Paulo (SP)	0.765	0.703	0.866	0.736	0	0	0	1	0	2
1454	Negative		F	37	CANGAIBA	Vila Sílvia : Centro de Educaçăo Infantil Vila Sílvia / Escola Estadual República do Haiti / Escola Municipal de Educaçăo Infantil Fernando Sabino	Săo Paulo (SP)	0.748	0.704	0.835	0.711	0	0	0	1	0	2
1455	Negative		F	44	CANGAIBA	Vila Sílvia : Escola Municipal Fernando Sabino	Săo Paulo (SP)	0.855	0.826	0.912	0.831	0	0	0	1	0	2
1456	Negative		M	27	CANGAIBA	Vila Sílvia : Escola Estadual Professor Laerte Panighel / Creche Municipal Vila Libanesa	Săo Paulo (SP)	0.665	0.577	0.777	0.657	0	0	1	1	0	2
1457	Negative		M	31	CANGAIBA	Vila Sílvia : Escola Estadual Professor Laerte Panighel / Creche Municipal Vila Libanesa	Săo Paulo (SP)	0.665	0.577	0.777	0.657	0	0	1	1	0	2
1458	Negative		M	28	VILA MATILDE	Vila Guilhermina : Hospital Alexandre Zaio	Săo Paulo (SP)	0.748	0.704	0.835	0.711	0	0	0	0	0	2
1459	Negative		F	32	CANGAIBA	Vila Sílvia : Escola Municipal Fernando Sabino	Săo Paulo (SP)	0.855	0.826	0.912	0.831	0	0	0	1	0	2
1460	Negative		M	49	PONTE RASA	Ponte Rasa	Săo Paulo (SP)	0.8	0.752	0.89	0.765	0	0	0	0	0	2
1461	Negative		M	37	CANGAIBA	Vila Sílvia : Escola Estadual Professor Laerte Panighel / Creche Municipal Vila Libanesa	Săo Paulo (SP)	0.665	0.577	0.777	0.657	0	0	1	1	0	2
1462	Negative		F	41	PONTE RASA	Ponte Rasa	Săo Paulo (SP)	0.8	0.752	0.89	0.765	0	0	0	0	0	2
1463	Negative		F	65	CANGAIBA	Vila Sílvia : Escola Estadual Professor Laerte Panighel / Creche Municipal Vila Libanesa	Săo Paulo (SP)	0.665	0.577	0.777	0.657	0	0	1	1	0	2
1464	Positive	12 (Panama Panama): 200;	M	30	VILA MATILDE	Vila Guilhermina : Hospital Alexandre Zaio	Săo Paulo (SP)	0.748	0.704	0.835	0.711	0	0	0	0	0	2
1465	Negative		F	24	CIDADE LIDER	Parque Savoy : Shopping Leste Aricanduva	Săo Paulo (SP)	0.783	0.724	0.882	0.753	0	0	0	1	0	2
1466	Negative		F	4	SAPOPEMBA	Parque Santa Madalena : Hospital e Maternidade Talita Sc Ltda	Săo Paulo (SP)	0.731	0.657	0.839	0.708	0	0	0	0	0	2
1467	Negative		M	30	SAPOPEMBA	Teotônio Vilela : Centro de Educaçăo Infantil Menino Jesus / Escola Municipal de Ensino Fundamental Arquiteto Vila Nova Artigas	Săo Paulo (SP)	0.746	0.672	0.852	0.724	0	0	0	1	0	2
1468	Positive	Negative	F	30	SAPOPEMBA	Teotônio Vilela : Escola Municipal de Educaçăo Infantil Chiquinha Gonzaga / Escola Estadual Professor Arthur Chagas Júnior / 69ş Distrito Policial Teotônio Vilelauarte / Corpo de Bombeiros Teotônio Vilela	Săo Paulo (SP)	0.764	0.731	0.85	0.717	0	0	1	0	0	2
1469	Negative		M	11	CANGAIBA	Vila Sílvia : Centro de Educaçăo Infantil Vila Sílvia / Escola Estadual República do Haiti / Escola Municipal de Educaçăo Infantil Fernando Sabino	Săo Paulo (SP)	0.748	0.704	0.835	0.711	0	0	0	1	0	2
1470	Negative		M	42	VILA MATILDE	Vila Guilhermina : Oficina de Graffite	Săo Paulo (SP)	0.808	0.771	0.882	0.775	0	0	0	0	0	2
1471	Negative		F	35	CANGAIBA	Vila Sílvia : Escola Municipal Fernando Sabino	Săo Paulo (SP)	0.855	0.826	0.912	0.831	0	0	0	1	0	2
1472	Negative		F	6	ARICANDUVA	Vila Rica : Escola Estadual Professora Aracy Leme da Veiga Ravache / Escola Municipal Maria Prestes Maia / Escola Estadual Duque de Caxias	Săo Paulo (SP)	0.79	0.75	0.868	0.757	1	0	0	1	0	2
1473	Negative		F	63	SAO MATEUS	Cidade Quarto Centenário : Escola Municipal de Educaçăo Infantil Jardim Imperador / Escola Municipal de Educaçăo Infantil Jardim Imperador/ Centro de Educaçăo Infantil Jardim Imperador	Săo Paulo (SP)	0.77	0.711	0.868	0.741	0	0	0	0	0	2
1474	Negative		F	21	PONTE RASA	Ponte Rasa	Săo Paulo (SP)	0.8	0.752	0.89	0.765	0	0	0	0	0	2
1475	Negative		M	26	CANGAIBA	Vila Sílvia : Centro de Educaçăo Infantil Vila Sílvia / Escola Estadual República do Haiti / Escola Municipal de Educaçăo Infantil Fernando Sabino	Săo Paulo (SP)	0.748	0.704	0.835	0.711	0	0	0	1	0	2
1476	Negative		M	1	PENHA	Jardim Coimbra : Escola Municipal de Educaçăo Infantil Galileu Menon / Escola Estadual Professora Adalgisa Moreira Pires	Săo Paulo (SP)	0.823	0.764	0.909	0.802	0	0	0	0	0	2
1477	Negative		F	23	SAPOPEMBA	Parque Santa Madalena : Hospital e Maternidade Talita Sc Ltda	Săo Paulo (SP)	0.731	0.657	0.839	0.708	0	0	0	0	0	2
1478	Negative		M	11		Ponte Rasa	Săo Paulo (SP)	0.8	0.752	0.89	0.765	0	0	0	0	0	2
1479	Negative		F	20	SAO MATEUS	Cidade Quarto Centenário : Escola Municipal de Ensino Fundamental Desembargador Achilles de Oliveira Ribeiro	Săo Paulo (SP)	0.777	0.696	0.885	0.761	0	0	0	0	0	2
1480	Negative		M	9	CANGAIBA	Vila Sílvia : Centro de Educaçăo Infantil Vila Sílvia / Escola Estadual República do Haiti / Escola Municipal de Educaçăo Infantil Fernando Sabino	Săo Paulo (SP)	0.748	0.704	0.835	0.711	0	0	0	1	0	2
1481	Negative		M	53	SAO MATEUS	Cidade Quarto Centenário : Escola Municipal de Ensino Fundamental Desembargador Achilles de Oliveira Ribeiro	Săo Paulo (SP)	0.777	0.696	0.885	0.761	0	0	0	1	0	2
1482	Negative		M	8	CANGAIBA	Vila Sílvia : Escola Estadual Professor Laerte Panighel / Creche Municipal Vila Libanesa	Săo Paulo (SP)	0.665	0.577	0.777	0.657	0	0	0	1	0	2
1483	Positive	Negative	F	41	VILA MATILDE	Vila Guilhermina : Oficina de Graffite	Săo Paulo (SP)	0.808	0.771	0.882	0.775	0	0	0	0	0	2
1484	Negative		M	33	CANGAIBA	Vila Sílvia : Escola Estadual Professor Valace Marques	Săo Paulo (SP)	0.775	0.712	0.871	0.751	0	0	0	0	0	2
1485	Negative		M	40	SAO RAFAEL	Cidade Quarto Centenário : Escola Municipal de Educaçăo Infantil Jardim Imperador / Escola Municipal de Educaçăo Infantil Jardim Imperador/ Centro de Educaçăo Infantil Jardim Imperador	Săo Paulo (SP)	0.77	0.711	0.868	0.741	0	0	0	0	0	2
1486	Negative		M	37	VILA MATILDE	Vila Guilhermina : Oficina de Graffite	Săo Paulo (SP)	0.808	0.771	0.882	0.775	0	0	0	0	0	2
1487	Negative		M	52	SAPOPEMBA	Cidade Quarto Centenário : Escola Municipal de Ensino Fundamental Desembargador Achilles de Oliveira Ribeiro	Săo Paulo (SP)	0.777	0.696	0.885	0.761	0	0	0	0	0	2
1488	Negative		M	18	VILA MATILDE	Vila Guilhermina : Hospital Alexandre Zaio	Săo Paulo (SP)	0.748	0.704	0.835	0.711	0	0	0	0	0	2
1489	Negative		F	1	VILA MATILDE	Vila Guilhermina : Hospital Alexandre Zaio	Săo Paulo (SP)	0.748	0.704	0.835	0.711	0	0	0	0	0	2
1490	Negative		F	5	CIDADE LIDER	Parque Savoy : Shopping Leste Aricanduva	Săo Paulo (SP)	0.783	0.724	0.882	0.753	0	0	0	0	0	2
1491	Negative		M	18	PONTE RASA	Ponte Rasa : Edifício Flórida / Rua Padré Ansaldo	Săo Paulo (SP)	0.834	0.803	0.907	0.797	0	0	0	0	0	2
1492	Positive	Negative	M	38	VILA MATILDE	Vila Guilhermina : Hospital Alexandre Zaio	Săo Paulo (SP)	0.748	0.704	0.835	0.711	0	0	0	0	0	2
1493	Negative		F	63	CIDADE LIDER	Parque Savoy : Shopping Leste Aricanduva	Săo Paulo (SP)	0.783	0.724	0.882	0.753	0	0	0	0	0	2
1494	Negative		M	30	SAPOPEMBA	Teotônio Vilela : Centro de Educaçăo Infantil Menino Jesus / Escola Municipal de Ensino Fundamental Arquiteto Vila Nova Artigas	Săo Paulo (SP)	0.746	0.672	0.852	0.724	0	0	0	0	0	2
1495	Negative		F	54	SAPOPEMBA	Teotônio Vilela : Escola Municipal de Educaçăo Infantil Chiquinha Gonzaga / Escola Estadual Professor Arthur Chagas Júnior / 69ş Distrito Policial Teotônio Vilelauarte / Corpo de Bombeiros Teotônio Vilela	Săo Paulo (SP)	0.764	0.731	0.85	0.717	0	0	0	0	0	2
1496	Negative		M	27	VILA MATILDE	Vila Guilhermina : Oficina de Graffite	Săo Paulo (SP)	0.808	0.771	0.882	0.775	0	0	0	0	0	2
1497	Positive	Negative	M	18	ARICANDUVA	Vila Rica : Escola Estadual Professora Aracy Leme da Veiga Ravache / Escola Municipal Maria Prestes Maia / Escola Estadual Duque de Caxias	Săo Paulo (SP)	0.79	0.75	0.868	0.757	0	0	0	1	0	2
1498	Negative		F	58	ARICANDUVA	Vila Rica : Escola Estadual Professora Aracy Leme da Veiga Ravache / Escola Municipal Maria Prestes Maia / Escola Estadual Duque de Caxias	Săo Paulo (SP)	0.79	0.75	0.868	0.757	0	0	0	0	0	2
1499	Negative		F	35	SAPOPEMBA	Teotônio Vilela : Rua Alessandro Tassoni / Avenida Arraias do Araguaia	Săo Paulo (SP)	0.733	0.686	0.825	0.695	0	0	0	0	0	2
1500	Negative		M	33	ARICANDUVA	Vila Rica : Escola Estadual Professora Aracy Leme da Veiga Ravache / Escola Municipal Maria Prestes Maia / Escola Estadual Duque de Caxias	Săo Paulo (SP)	0.79	0.75	0.868	0.757	0	0	0	1	0	2
1501	Negative		M	30	CANGAIBA	Vila Sílvia : Estaçăo Engenheiro Goulart	Săo Paulo (SP)	0.765	0.703	0.866	0.736	0	0	0	1	0	2
1502	Negative		M	11	ARICANDUVA	Vila Rica : Escola Estadual Professora Aracy Leme da Veiga Ravache / Escola Municipal Maria Prestes Maia / Escola Estadual Duque de Caxias	Săo Paulo (SP)	0.79	0.75	0.868	0.757	0	0	0	0	0	2
1503	Negative		F	46	VILA MATILDE	Vila Guilhermina : Oficina de Graffite	Săo Paulo (SP)	0.808	0.771	0.882	0.775	0	0	0	0	0	2
1504	Negative		F	14	SAPOPEMBA	Teotônio Vilela : Rua Alessandro Tassoni / Avenida Arraias do Araguaia	Săo Paulo (SP)	0.733	0.686	0.825	0.695	0	0	0	0	0	2
1505	Negative		M	20	SAPOPEMBA	Teotônio Vilela : Centro de Educaçăo Infantil Menino Jesus / Escola Municipal de Ensino Fundamental Arquiteto Vila Nova Artigas	Săo Paulo (SP)	0.746	0.672	0.852	0.724	0	0	0	0	0	2
1506	Negative		M	44	VILA MATILDE	Vila Guilhermina : Oficina de Graffite	Săo Paulo (SP)	0.808	0.771	0.882	0.775	0	0	0	0	0	2
1507	Negative		M	39	ARICANDUVA	Vila Rica : Escola Estadual Professora Aracy Leme da Veiga Ravache / Escola Municipal Maria Prestes Maia / Escola Estadual Duque de Caxias	Săo Paulo (SP)	0.79	0.75	0.868	0.757	0	0	0	1	0	2
1508	Positive	Negative	F	34	ARICANDUVA	Vila Rica : Escola Estadual Professora Aracy Leme da Veiga Ravache / Escola Municipal Maria Prestes Maia / Escola Estadual Duque de Caxias	Săo Paulo (SP)	0.79	0.75	0.868	0.757	0	0	0	0	0	2
1509	Positive	Negative	M	31	PENHA	Vila Esperança : Escola Estadual Professora Maria Aparecida de Castro Masiero / Escola Estadual Professora Maria de Carvalho Senne	Săo Paulo (SP)	0.819	0.758	0.908	0.799	0	0	0	0	0	2
1510	Negative		M	14	CANGAIBA	Vila Sílvia : Escola Estadual Professor Valace Marques	Săo Paulo (SP)	0.775	0.712	0.871	0.751	0	0	0	0	0	2
1511	Negative		F	21	CANGAIBA	Vila Sílvia : Centro de Educaçăo Infantil Vila Sílvia / Escola Estadual República do Haiti / Escola Municipal de Educaçăo Infantil Fernando Sabino	Săo Paulo (SP)	0.748	0.704	0.835	0.711	0	0	0	1	0	2
1512	Negative		M	43	CANGAIBA	Vila Sílvia : Estaçăo Engenheiro Goulart	Săo Paulo (SP)	0.765	0.703	0.866	0.736	0	0	0	1	0	2
1513	Negative		M	55	SAPOPEMBA	Teotônio Vilela : Centro de Educaçăo Infantil Menino Jesus / Escola Municipal de Ensino Fundamental Arquiteto Vila Nova Artigas	Săo Paulo (SP)	0.746	0.672	0.852	0.724	0	0	0	0	0	2
1514	Negative		F	54	SAPOPEMBA	Parque Santa Madalena : Hospital e Maternidade Talita Sc Ltda	Săo Paulo (SP)	0.731	0.657	0.839	0.708	0	0	0	1	0	2
1515	Negative		F	29	SAPOPEMBA	Teotônio Vilela : Centro de Educaçăo Infantil Menino Jesus / Escola Municipal de Ensino Fundamental Arquiteto Vila Nova Artigas	Săo Paulo (SP)	0.746	0.672	0.852	0.724	0	0	0	0	0	2
1516	Negative		M	8	SAPOPEMBA	Vila Rica : Escola Estadual Professora Aracy Leme da Veiga Ravache / Escola Municipal Maria Prestes Maia / Escola Estadual Duque de Caxias	Săo Paulo (SP)	0.79	0.75	0.868	0.757	0	0	0	0	0	2
1517	Negative		M	1	VILA MATILDE	Vila Matilde : Centro de Educaçăo Infantil José Vieira Santanade Moura / Escola Municipal de Ensino Fundamental 19 de Novembro / Escola Estadual Professor Afonso Penna Junior	Săo Paulo (SP)	0.793	0.715	0.899	0.776	0	0	0	0	0	2
1518	Negative		F	37	CANGAIBA	Vila Sílvia : Centro de Educaçăo Infantil Vila Sílvia / Escola Estadual República do Haiti / Escola Municipal de Educaçăo Infantil Fernando Sabino	Săo Paulo (SP)	0.748	0.704	0.835	0.711	0	0	0	1	0	2
1519	Negative		F	37	CANGAIBA	Vila Sílvia : Centro de Educaçăo Infantil Vila Sílvia / Escola Estadual República do Haiti / Escola Municipal de Educaçăo Infantil Fernando Sabino	Săo Paulo (SP)	0.748	0.704	0.835	0.711	0	0	0	1	0	2
1520	Negative		M	33	CIDADE LIDER	Parque Savoy : Shopping Leste Aricanduva	Săo Paulo (SP)	0.783	0.724	0.882	0.753	0	0	0	0	0	2
1521	Negative		F	50	SAPOPEMBA	Chico Mendes	Săo Paulo (SP)	0.733	0.686	0.825	0.695	0	0	1	0	0	2
1522	Negative		F	56	VILA MATILDE	Vila Guilhermina : Oficina de Graffite	Săo Paulo (SP)	0.808	0.771	0.882	0.775	0	0	0	0	0	2
1523	Negative		M	44	SAPOPEMBA	Parque Santa Madalena : Hospital e Maternidade Talita Sc Ltda	Săo Paulo (SP)	0.731	0.657	0.839	0.708	0	0	0	1	0	2
1524	Negative		F	65	CANGAIBA	Vila Sílvia : Estaçăo Engenheiro Goulart	Săo Paulo (SP)	0.765	0.703	0.866	0.736	0	0	0	1	0	2
1525	Negative		M	45	PENHA	Jardim Coimbra : Escola Municipal de Educaçăo Infantil Galileu Menon / Escola Estadual Professora Adalgisa Moreira Pires	Săo Paulo (SP)	0.823	0.764	0.909	0.802	0	0	0	0	0	2
1526	Negative		M	45	PENHA	Jardim Coimbra : Escola Municipal de Educaçăo Infantil Galileu Menon / Escola Estadual Professora Adalgisa Moreira Pires	Săo Paulo (SP)	0.823	0.764	0.909	0.802	0	0	0	0	0	2
1527	Negative		F	23	CIDADE LIDER	Parque Savoy : Shopping Leste Aricanduva	Săo Paulo (SP)	0.783	0.724	0.882	0.753	0	0	0	1	0	2
1528	Negative		M	6	ARICANDUVA	Aricanduva / Vila Antonieta	Săo Paulo (SP)	0.866	0.815	0.915	0.87	1	0	0	0	0	2
1529	Negative		F	53	CARRAO	Vila Rica : Escola Estadual Professora Aracy Leme da Veiga Ravache / Escola Municipal Maria Prestes Maia / Escola Estadual Duque de Caxias	Săo Paulo (SP)	0.79	0.75	0.868	0.757	0	0	0	0	0	2
1530	Negative		F	3	SAPOPEMBA	Jardim Dona Sinhá	Săo Paulo (SP)	0.7	0.656	0.787	0.663	0	0	0	1	0	2
1531	Positive	Negative	F	51	SAPOPEMBA	Parque Santa Madalena : Hospital e Maternidade Talita Sc Ltda	Săo Paulo (SP)	0.731	0.657	0.839	0.708	0	0	0	1	0	2
1532	Negative		F	25	PONTE RASA	Ponte Rasa	Săo Paulo (SP)	0.8	0.752	0.89	0.765	0	0	0	0	0	2
1533	Negative		M	32	SAPOPEMBA	Teotônio Vilela : Escola Municipal de Educaçăo Infantil Professora Maria Cecília Dezan Rocha	Săo Paulo (SP)	0.771	0.693	0.882	0.751	0	0	0	0	0	2
1534	Positive	Negative	F	32	PENHA	Vila Esperança : Escola Estadual Professora Maria Aparecida de Castro Masiero / Escola Estadual Professora Maria de Carvalho Senne	Săo Paulo (SP)	0.819	0.758	0.908	0.799	0	0	0	0	0	2
1535	Negative		M	37	VILA MATILDE	Vila Matilde : Centro de Educaçăo Infantil José Vieira Santanade Moura / Escola Municipal de Ensino Fundamental 19 de Novembro / Escola Estadual Professor Afonso Penna Junior	Săo Paulo (SP)	0.793	0.715	0.899	0.776	0	0	0	0	0	2
1536	Negative		M	21	SAPOPEMBA	Parque Santa Madalena : Hospital e Maternidade Talita Sc Ltda	Săo Paulo (SP)	0.731	0.657	0.839	0.708	0	0	0	1	0	2
1537	Negative		M	41	PONTE RASA	Ponte Rasa	Săo Paulo (SP)	0.8	0.752	0.89	0.765	0	0	0	0	0	2
1538	Positive	Negative	M	30	SAPOPEMBA	Parque Santa Madalena : Hospital e Maternidade Talita Sc Ltda	Săo Paulo (SP)	0.731	0.657	0.839	0.708	0	0	0	0	0	2
1539	Negative		F	51	PONTE RASA	Ponte Rasa : Semar / Rua Manoel Pires do Valle	Săo Paulo (SP)	0.846	0.805	0.912	0.826	0	0	0	0	0	2
1540	Positive	Negative	F	27	PONTE RASA	Ponte Rasa : Semar / Rua Manoel Pires do Valle	Săo Paulo (SP)	0.846	0.805	0.912	0.826	0	0	0	0	0	2
1541	Negative		M	26	SAPOPEMBA	Parque Santa Madalena : Hospital e Maternidade Talita Sc Ltda	Săo Paulo (SP)	0.731	0.657	0.839	0.708	0	0	0	0	0	2
1542	Negative		F	18	CIDADE LIDER	Parque Savoy : Shopping Leste Aricanduva	Săo Paulo (SP)	0.783	0.724	0.882	0.753	0	0	0	1	0	2
1543	Negative		F	21	SAPOPEMBA	Jardim Dona Sinhá	Săo Paulo (SP)	0.7	0.656	0.787	0.663	0	0	0	1	0	2
1544	Negative		F	64	ARICANDUVA	Aricanduva : Centro de Educaçăo Infantil Coryntho Baldoino da Costa Filho / Escola Estadual Professor Moacyr Campos	Săo Paulo (SP)	0.82	0.756	0.909	0.803	0	0	0	0	0	2
1545	Positive	Negative	M	24	SAPOPEMBA	Jardim Dona Sinhá	Săo Paulo (SP)	0.7	0.656	0.787	0.663	0	0	0	1	0	2
1546	Negative		M	32	SAPOPEMBA	Jardim Dona Sinhá	Săo Paulo (SP)	0.7	0.656	0.787	0.663	0	0	1	1	0	2
1547	Negative		F	6	PONTE RASA	Vila Sílvia : Escola Estadual Professor Valace Marques	Săo Paulo (SP)	0.775	0.712	0.871	0.751	0	0	0	0	0	2
1548	Negative		F	48	ARICANDUVA	Vila Rica : Escola Estadual Professora Aracy Leme da Veiga Ravache / Escola Municipal Maria Prestes Maia / Escola Estadual Duque de Caxias	Săo Paulo (SP)	0.79	0.75	0.868	0.757	0	0	0	1	0	2
1549	Negative		M	44	VILA MATILDE	Vila Matilde : Carolina Supermercados	Săo Paulo (SP)	0.859	0.809	0.914	0.858	0	0	0	0	0	2
1550	Negative		F	17	SAPOPEMBA	Teotônio Vilela : Centro de Educaçăo Infantil Menino Jesus / Escola Municipal de Ensino Fundamental Arquiteto Vila Nova Artigas	Săo Paulo (SP)	0.746	0.672	0.852	0.724	0	0	0	0	0	2
1551	Negative		M	11	SAPOPEMBA	Teotônio Vilela : Centro de Educaçăo Infantil Menino Jesus / Escola Municipal de Ensino Fundamental Arquiteto Vila Nova Artigas	Săo Paulo (SP)	0.746	0.672	0.852	0.724	0	0	0	0	0	2
1552	Negative		F	33	VILA MATILDE	Vila Matilde : Carolina Supermercados	Săo Paulo (SP)	0.859	0.809	0.914	0.858	0	0	0	0	0	2
1553	Negative		F	59	ARICANDUVA	Aricanduva / Vila Antonieta	Săo Paulo (SP)	0.866	0.815	0.915	0.87	1	0	0	0	0	2
1554	Negative		F	49	SAPOPEMBA	Santa Madalena II	Săo Paulo (SP)	0.635	0.553	0.738	0.626	0	0	1	1	0	2
1555	Negative		F	33	PONTE RASA	Ponte Rasa : Semar / Rua Manoel Pires do Valle	Săo Paulo (SP)	0.846	0.805	0.912	0.826	0	0	0	0	0	2
1556	Negative		M	1	SAPOPEMBA	Teotônio Vilela : Hospital Municipal Doutor Benedito Montenegro	Săo Paulo (SP)	0.733	0.686	0.825	0.695	0	0	0	1	0	2
1557	Negative		M	27	SAPOPEMBA	Teotonio Vilela : Centro de Educaçăo Infantil Măe da Esperança / Parque Bancários	Săo Paulo (SP)	0.7	0.656	0.787	0.663	0	0	1	1	0	2
1558	Negative		F	18	SAPOPEMBA	Teotonio Vilela : Centro de Educaçăo Infantil Măe da Esperança / Parque Bancários	Săo Paulo (SP)	0.7	0.656	0.787	0.663	0	0	1	1	0	2
1559	Negative		M	82	SAPOPEMBA	Teotônio Vilela : Centro de Educaçăo Infantil Menino Jesus / Escola Municipal de Ensino Fundamental Arquiteto Vila Nova Artigas	Săo Paulo (SP)	0.746	0.672	0.852	0.724	0	0	0	0	0	2
1560	Negative		F	30	CANGAIBA	Vila Sílvia : Escola Municipal de Educaçăo Infantil Professora Neusa Conceicao Stinchi / Centro de Educaçăo Infantil Jardim Castelo	Săo Paulo (SP)	0.665	0.577	0.777	0.657	0	0	0	1	0	2
1561	Negative		F	25	ERMELINO MATARAZZO	Ponte Rasa	Săo Paulo (SP)	0.8	0.752	0.89	0.765	0	0	0	0	0	2
1562	Negative		F	28	SAPOPEMBA	Teotônio Vilela : Hospital Municipal Doutor Benedito Montenegro	Săo Paulo (SP)	0.733	0.686	0.825	0.695	0	0	0	1	0	2
1563	Negative		M	1	SAPOPEMBA	Teotônio Vilela : Hospital Municipal Doutor Benedito Montenegro	Săo Paulo (SP)	0.733	0.686	0.825	0.695	0	0	0	1	0	2
1564	Positive	Negative	M	19	CANGAIBA	Vila Sílvia : Escola Municipal de Educaçăo Infantil Professora Neusa Conceicao Stinchi / Centro de Educaçăo Infantil Jardim Castelo	Săo Paulo (SP)	0.665	0.577	0.777	0.657	0	0	0	1	0	2
1565	Negative		F	22	SAPOPEMBA	Parque Santa Madalena : Hospital e Maternidade Talita Sc Ltda	Săo Paulo (SP)	0.731	0.657	0.839	0.708	0	0	0	0	0	2
1566	Negative		M	2	SAPOPEMBA	Teotônio Vilela : Hospital Municipal Doutor Benedito Montenegro	Săo Paulo (SP)	0.733	0.686	0.825	0.695	0	0	0	1	0	2
1567	Negative		F	37	CANGAIBA	Vila Sílvia : Estaçăo Engenheiro Goulart	Săo Paulo (SP)	0.765	0.703	0.866	0.736	0	0	0	1	0	2
1568	Negative		F	29	PONTE RASA	Ponte Rasa	Săo Paulo (SP)	0.8	0.752	0.89	0.765	0	0	0	0	0	2
1569	Positive	Negative	M	30	SAPOPEMBA	Parque Santa Madalena : Hospital Local de Sapopemba Doutor Davi Capistrano Filho	Săo Paulo (SP)	0.746	0.672	0.852	0.724	0	0	0	0	0	2
1570	Negative		M	29	ARICANDUVA	Vila Rica : Escola Estadual Professora Aracy Leme da Veiga Ravache / Escola Municipal Maria Prestes Maia / Escola Estadual Duque de Caxias	Săo Paulo (SP)	0.79	0.75	0.868	0.757	0	0	0	0	0	2
1571	Negative		F	1	ARICANDUVA	Vila Rica : Escola Estadual Professora Aracy Leme da Veiga Ravache / Escola Municipal Maria Prestes Maia / Escola Estadual Duque de Caxias	Săo Paulo (SP)	0.79	0.75	0.868	0.757	0	0	0	0	0	2
1572	Negative		F	37	SAPOPEMBA	Teotônio Vilela : Hospital Municipal Doutor Benedito Montenegro	Săo Paulo (SP)	0.733	0.686	0.825	0.695	0	0	0	1	0	2
1573	Negative		F	23	ARICANDUVA	Aricanduva / Vila Antonieta	Săo Paulo (SP)	0.866	0.815	0.915	0.87	0	0	0	0	0	2
1574	Negative		F	65	SAPOPEMBA	Teotonio Vilela : Rua Josef Labor / Rua Nova Brasilia / Parque Bancários	Săo Paulo (SP)	0.733	0.686	0.825	0.695	0	0	0	0	0	2
1575	Negative		M	33	CANGAIBA	Vila Sílvia : Estaçăo Engenheiro Goulart	Săo Paulo (SP)	0.765	0.703	0.866	0.736	0	0	0	1	0	2
1576	Negative		M	12	VILA MATILDE	Vila Matilde : Hospital Casa de Saude Vila Matilde Ltda	Săo Paulo (SP)	0.855	0.826	0.912	0.831	0	0	0	0	0	2
1577	Positive	Negative	M	53	ARICANDUVA	Vila Rica : Escola Estadual Professora Aracy Leme da Veiga Ravache / Escola Municipal Maria Prestes Maia / Escola Estadual Duque de Caxias	Săo Paulo (SP)	0.79	0.75	0.868	0.757	0	0	0	1	0	2
1578	Negative		F	50	SAPOPEMBA	Teotônio Vilela : Centro de Educaçăo Infantil Menino Jesus / Escola Municipal de Ensino Fundamental Arquiteto Vila Nova Artigas	Săo Paulo (SP)	0.746	0.672	0.852	0.724	0	0	0	0	0	2
1579	Negative		F	7	CANGAIBA	Vila Sílvia : Escola Municipal de Educaçăo Infantil Professora Neusa Conceicao Stinchi / Centro de Educaçăo Infantil Jardim Castelo	Săo Paulo (SP)	0.665	0.577	0.777	0.657	0	0	0	1	0	2
1580	Negative		F	29	CANGAIBA	Vila Sílvia : Escola Estadual Professor Valace Marques	Săo Paulo (SP)	0.775	0.712	0.871	0.751	0	0	0	0	0	2
1581	Negative		M	35	SAPOPEMBA	Teotônio Vilela : Hospital Municipal Doutor Benedito Montenegro	Săo Paulo (SP)	0.733	0.686	0.825	0.695	0	0	0	1	0	2
1582	Negative		F	23	SAPOPEMBA	Teotônio Vilela : Hospital Municipal Doutor Benedito Montenegro	Săo Paulo (SP)	0.733	0.686	0.825	0.695	0	0	0	1	0	2
1583	Negative		M	47	VILA MATILDE	Vila Guilhermina : Estaçăo Guilhermina / Esperança	Săo Paulo (SP)	0.842	0.804	0.911	0.816	0	0	0	0	0	2
1584	Negative		F	46	SAPOPEMBA	Parque Santa Madalena : Hospital e Maternidade Talita Sc Ltda	Săo Paulo (SP)	0.731	0.657	0.839	0.708	0	0	0	0	0	2
1585	Negative		M	20	ARICANDUVA	Aricanduva : Centro de Educaçăo Infantil Coryntho Baldoino da Costa Filho / Escola Estadual Professor Moacyr Campos	Săo Paulo (SP)	0.82	0.756	0.909	0.803	0	0	0	0	0	2
1586	Negative		M	50	SAPOPEMBA	Teotônio Vilela : Hospital Municipal Doutor Benedito Montenegro	Săo Paulo (SP)	0.733	0.686	0.825	0.695	0	0	0	1	0	2
1587	Positive	Negative	F	51	PONTE RASA	Ponte Rasa	Săo Paulo (SP)	0.8	0.752	0.89	0.765	0	0	0	0	0	2
1588	Negative		F	51	PONTE RASA	Ponte Rasa	Săo Paulo (SP)	0.8	0.752	0.89	0.765	0	0	0	0	0	2
1589	Negative		M	5	PENHA	Vila Esperança : Escola Estadual Professora Maria Aparecida de Castro Masiero / Escola Estadual Professora Maria de Carvalho Senne	Săo Paulo (SP)	0.819	0.758	0.908	0.799	0	0	0	0	0	2
1590	Negative		M	9	SAPOPEMBA	Teotônio Vilela : Hospital Municipal Doutor Benedito Montenegro	Săo Paulo (SP)	0.733	0.686	0.825	0.695	0	0	0	1	0	2
1591	Negative		M	21	PONTE RASA	Ponte Rasa	Săo Paulo (SP)	0.8	0.752	0.89	0.765	0	0	0	0	0	2
1592	Negative		F	14	ARICANDUVA	Vila Rica : Escola Estadual Professora Aracy Leme da Veiga Ravache / Escola Municipal Maria Prestes Maia / Escola Estadual Duque de Caxias	Săo Paulo (SP)	0.79	0.75	0.868	0.757	0	0	0	1	0	2
1593	Negative		M	31	SAPOPEMBA	Teotônio Vilela : Hospital Municipal Doutor Benedito Montenegro	Săo Paulo (SP)	0.733	0.686	0.825	0.695	0	0	0	1	0	2
1594	Negative		F	36	CANGAIBA	Vila Sílvia : Estaçăo Engenheiro Goulart	Săo Paulo (SP)	0.765	0.703	0.866	0.736	0	0	0	0	0	2
1595	Negative		F	40	VILA MATILDE	Vila Guilhermina : Estaçăo Guilhermina / Esperança	Săo Paulo (SP)	0.842	0.804	0.911	0.816	0	0	0	0	0	2
1596	Negative		M	48	CANGAIBA	Vila Sílvia : Estaçăo Engenheiro Goulart	Săo Paulo (SP)	0.765	0.703	0.866	0.736	0	0	0	0	0	2
1597	Negative		M	31	CANGAIBA	Vila Sílvia : Estaçăo Engenheiro Goulart	Săo Paulo (SP)	0.765	0.703	0.866	0.736	0	0	0	0	0	2
1598	Negative		M	38	CANGAIBA	Vila Sílvia : Estaçăo Engenheiro Goulart	Săo Paulo (SP)	0.765	0.703	0.866	0.736	0	0	0	1	0	2
1599	Positive	Negative	M	24	PONTE RASA	Ponte Rasa	Săo Paulo (SP)	0.8	0.752	0.89	0.765	0	0	0	0	0	2
1600	Negative		M	44	VILA MATILDE	Vila Matilde : Centro de Educaçăo Infantil José Vieira Santanade Moura / Escola Municipal de Ensino Fundamental 19 de Novembro / Escola Estadual Professor Afonso Penna Junior	Săo Paulo (SP)	0.793	0.715	0.899	0.776	0	0	0	0	0	2
1601	Negative		F	15	VILA MATILDE	Vila Matilde : Centro de Educaçăo Infantil José Vieira Santanade Moura / Escola Municipal de Ensino Fundamental 19 de Novembro / Escola Estadual Professor Afonso Penna Junior	Săo Paulo (SP)	0.793	0.715	0.899	0.776	0	0	0	0	0	2
1602	Negative		M	33	CANGAIBA	Vila Sílvia : Estaçăo Engenheiro Goulart	Săo Paulo (SP)	0.765	0.703	0.866	0.736	0	0	0	0	0	2
1603	Negative		M	33	CANGAIBA	Vila Sílvia : Estaçăo Engenheiro Goulart	Săo Paulo (SP)	0.765	0.703	0.866	0.736	0	0	0	0	0	2
1604	Negative		F	46	VILA MATILDE	Vila Matilde : Centro de Educaçăo Infantil José Vieira Santanade Moura / Escola Municipal de Ensino Fundamental 19 de Novembro / Escola Estadual Professor Afonso Penna Junior	Săo Paulo (SP)	0.793	0.715	0.899	0.776	0	0	0	0	0	2
1605	Positive	Negative	F	37	SAPOPEMBA	Teotônio Vilela : Hospital Municipal Doutor Benedito Montenegro	Săo Paulo (SP)	0.733	0.686	0.825	0.695	0	0	0	1	0	2
1606	Negative		F	31	ARICANDUVA	Vila Rica : Escola Estadual Professora Aracy Leme da Veiga Ravache / Escola Municipal Maria Prestes Maia / Escola Estadual Duque de Caxias	Săo Paulo (SP)	0.79	0.75	0.868	0.757	0	0	0	0	0	2
1607	Negative		F	57	ARICANDUVA	Vila Rica : Centro Educacional Unificado Formosa	Săo Paulo (SP)	0.775	0.701	0.882	0.754	0	0	0	0	0	2
1608	Positive	Negative	M	25	PONTE RASA	Ponte Rasa	Săo Paulo (SP)	0.8	0.752	0.89	0.765	0	0	0	0	0	2
1609	Negative		M	26	CANGAIBA	Vila Sílvia : Escola Estadual Professor Valace Marques	Săo Paulo (SP)	0.775	0.712	0.871	0.751	0	0	0	0	0	2
1610	Negative		M	58	PENHA	Jardim Coimbra : Escola Municipal de Educaçăo Infantil Galileu Menon / Escola Estadual Professora Adalgisa Moreira Pires	Săo Paulo (SP)	0.823	0.764	0.909	0.802	0	0	0	0	0	2
1611	Negative		M	41	SAPOPEMBA	Teotônio Vilela : Hospital Municipal Doutor Benedito Montenegro	Săo Paulo (SP)	0.733	0.686	0.825	0.695	0	0	0	1	0	2
1612	Negative		F	1	SAPOPEMBA	Teotônio Vilela : Hospital Municipal Doutor Benedito Montenegro	Săo Paulo (SP)	0.733	0.686	0.825	0.695	0	0	0	1	0	2
1613	Negative		M	21	VILA MATILDE	Vila Guilhermina : Estaçăo Guilhermina / Esperança	Săo Paulo (SP)	0.842	0.804	0.911	0.816	0	0	0	0	0	2
1614	Positive	Negative	F	24	VILA MATILDE	Vila Matilde : Centro de Educaçăo Infantil José Vieira Santanade Moura / Escola Municipal de Ensino Fundamental 19 de Novembro / Escola Estadual Professor Afonso Penna Junior	Săo Paulo (SP)	0.793	0.715	0.899	0.776	0	0	0	0	0	2
1615	Negative		F	8	VILA MATILDE	Vila Matilde : Centro de Educaçăo Infantil José Vieira Santanade Moura / Escola Municipal de Ensino Fundamental 19 de Novembro / Escola Estadual Professor Afonso Penna Junior	Săo Paulo (SP)	0.793	0.715	0.899	0.776	0	0	0	0	0	2
1616	Negative		M	14	PENHA	Jardim Coimbra : Escola Municipal de Educaçăo Infantil Galileu Menon / Escola Estadual Professora Adalgisa Moreira Pires	Săo Paulo (SP)	0.823	0.764	0.909	0.802	1	0	0	0	0	2
1617	Negative		F	22	ARICANDUVA	Aricanduva / Vila Antonieta	Săo Paulo (SP)	0.866	0.815	0.915	0.87	0	0	0	0	0	2
1618	Negative		F	38	SAPOPEMBA	Jardim Colorado : Biblioteca Pública Gilberto Freyre	Săo Paulo (SP)	0.783	0.74	0.872	0.743	0	0	0	0	0	2
1619	Negative		M	4	VILA MATILDE	Vila Matilde : Centro de Educaçăo Infantil José Vieira Santanade Moura / Escola Municipal de Ensino Fundamental 19 de Novembro / Escola Estadual Professor Afonso Penna Junior	Săo Paulo (SP)	0.793	0.715	0.899	0.776	0	0	0	0	0	2
1620	Negative		M	32	ARICANDUVA	Aricanduva : Centro de Educaçăo Infantil Coryntho Baldoino da Costa Filho / Escola Estadual Professor Moacyr Campos	Săo Paulo (SP)	0.82	0.756	0.909	0.803	0	0	0	0	0	2
1621	Negative		M	1	SAPOPEMBA	Teotônio Vilela : Hospital Municipal Doutor Benedito Montenegro	Săo Paulo (SP)	0.733	0.686	0.825	0.695	0	0	0	0	0	2
1622	Negative		F	7	ARICANDUVA	Aricanduva : Centro de Educaçăo Infantil Coryntho Baldoino da Costa Filho / Escola Estadual Professor Moacyr Campos	Săo Paulo (SP)	0.82	0.756	0.909	0.803	0	0	0	0	0	2
1623	Negative		F	46	CANGAIBA	Rubens Fraga de Toledo Arruda	Săo Paulo (SP)	0.665	0.577	0.777	0.657	0	0	1	1	0	2
1624	Negative		F	12	CANGAIBA	Vila Sílvia : Escola Estadual Professor Valace Marques	Săo Paulo (SP)	0.775	0.712	0.871	0.751	0	0	0	1	0	2
1625	Negative		M	43	CANGAIBA	Vila Sílvia : Escola Estadual Professor Valace Marques	Săo Paulo (SP)	0.775	0.712	0.871	0.751	0	0	0	0	0	2
1626	Negative		M	38	PENHA	Jardim Coimbra : Escola Municipal de Educaçăo Infantil Galileu Menon / Escola Estadual Professora Adalgisa Moreira Pires	Săo Paulo (SP)	0.823	0.764	0.909	0.802	0	0	0	0	0	2
1627	Negative		M	54	VILA MATILDE	Vila Esperança : Escola Estadual Professora Maria Aparecida de Castro Masiero / Escola Estadual Professora Maria de Carvalho Senne	Săo Paulo (SP)	0.819	0.758	0.908	0.799	0	0	0	0	0	2
1628	Positive	Negative	F	58	ARICANDUVA	Aricanduva : Centro de Educaçăo Infantil Coryntho Baldoino da Costa Filho / Escola Estadual Professor Moacyr Campos	Săo Paulo (SP)	0.82	0.756	0.909	0.803	0	0	0	0	0	2
1629	Negative		M	22	ARICANDUVA	Vila Rica : Centro Educacional Unificado Formosa	Săo Paulo (SP)	0.775	0.701	0.882	0.754	0	0	0	0	0	2
1630	Negative		F	68	PONTE RASA	Ponte Rasa : Shopping Auto Shopping Cristal	Săo Paulo (SP)	0.846	0.805	0.912	0.826	0	0	0	0	0	2
1631	Negative		F	68	PONTE RASA	Ponte Rasa : Shopping Auto Shopping Cristal	Săo Paulo (SP)	0.846	0.805	0.912	0.826	0	0	0	0	0	2
1632	Negative		F	68	CANGAIBA	Vila Sílvia : Estaçăo Engenheiro Goulart	Săo Paulo (SP)	0.765	0.703	0.866	0.736	0	0	0	0	0	2
1633	Negative		M	14	CANGAIBA	Rubens Fraga de Toledo Arruda	Săo Paulo (SP)	0.665	0.577	0.777	0.657	0	0	1	0	0	2
1634	Negative		M	34	CANGAIBA	Vila Sílvia : Estaçăo Engenheiro Goulart	Săo Paulo (SP)	0.765	0.703	0.866	0.736	0	0	0	0	0	2
1635	Negative		F	39	ARICANDUVA	Vila Rica : Centro Educacional Unificado Formosa	Săo Paulo (SP)	0.775	0.701	0.882	0.754	0	0	0	0	0	2
1636	Negative		F	56	VILA MATILDE	Vila Matilde : Hospital Casa de Saude Vila Matilde Ltda	Săo Paulo (SP)	0.855	0.826	0.912	0.831	0	0	0	0	0	2
1637	Negative		F	56	VILA MATILDE	Vila Matilde : Hospital Casa de Saude Vila Matilde Ltda	Săo Paulo (SP)	0.855	0.826	0.912	0.831	0	0	0	0	0	2
1638	Positive	Negative	M	26	SAPOPEMBA	Teotônio Vilela : Hospital Municipal Doutor Benedito Montenegro	Săo Paulo (SP)	0.733	0.686	0.825	0.695	0	0	0	0	0	2
1639	Negative		M	14	ARICANDUVA	Vila Rica : Centro Educacional Unificado Formosa	Săo Paulo (SP)	0.775	0.701	0.882	0.754	0	0	0	0	0	2
1640	Negative		M	10	SAPOPEMBA	Jardim Colorado : Biblioteca Pública Gilberto Freyre	Săo Paulo (SP)	0.783	0.74	0.872	0.743	0	0	0	0	0	2
1641	Negative		M	63	CANGAIBA	Rubens Fraga de Toledo Arruda	Săo Paulo (SP)	0.665	0.577	0.777	0.657	0	0	0	0	0	2
1642	Positive	Negative	M	29	CANGAIBA	Rubens Fraga de Toledo Arruda	Săo Paulo (SP)	0.665	0.577	0.777	0.657	0	0	1	0	0	2
1643	Negative		M	8	CANGAIBA	Rubens Fraga de Toledo Arruda	Săo Paulo (SP)	0.665	0.577	0.777	0.657	0	0	1	0	0	2
1644	Negative		M	8	CANGAIBA	Vila Sílvia : Escola Estadual Maria Aparecida Machado Julianelli	Săo Paulo (SP)	0.808	0.771	0.882	0.775	0	0	0	0	0	2
1645	Negative		M	20	CANGAIBA	Rubens Fraga de Toledo Arruda	Săo Paulo (SP)	0.665	0.577	0.777	0.657	0	0	0	0	0	2
1646	Negative		F	15	SAPOPEMBA	Teotônio Vilela : Hospital Municipal Doutor Benedito Montenegro	Săo Paulo (SP)	0.733	0.686	0.825	0.695	0	0	0	0	0	2
1647	Negative		F	11	CANGAIBA	Vila Sílvia : Escola Estadual Maria Aparecida Machado Julianelli	Săo Paulo (SP)	0.808	0.771	0.882	0.775	0	0	0	0	0	2
1648	Negative		F	17	CANGAIBA	Rubens Fraga de Toledo Arruda	Săo Paulo (SP)	0.665	0.577	0.777	0.657	0	0	0	0	0	2
1649	Negative		M	51	VILA MATILDE	Vila Matilde : Centro de Educaçăo Infantil José Vieira Santanade Moura / Escola Municipal de Ensino Fundamental 19 de Novembro / Escola Estadual Professor Afonso Penna Junior	Săo Paulo (SP)	0.793	0.715	0.899	0.776	0	0	0	0	0	2
1650	Positive	Negative	F	20	CANGAIBA	Rubens Fraga de Toledo Arruda	Săo Paulo (SP)	0.665	0.577	0.777	0.657	0	0	0	0	0	2
1651	Negative		F	29	SAPOPEMBA	Teotônio Vilela : Hospital Municipal Doutor Benedito Montenegro	Săo Paulo (SP)	0.733	0.686	0.825	0.695	0	0	0	0	0	2
1652	Negative		M	24	CANGAIBA	Vila Sílvia : Estaçăo Engenheiro Goulart	Săo Paulo (SP)	0.765	0.703	0.866	0.736	0	0	0	0	0	2
1653	Positive	Negative	F	33	VILA MATILDE	Vila Matilde : Centro de Educaçăo Infantil José Vieira Santanade Moura / Escola Municipal de Ensino Fundamental 19 de Novembro / Escola Estadual Professor Afonso Penna Junior	Săo Paulo (SP)	0.793	0.715	0.899	0.776	0	0	0	0	0	2
1654	Positive	Negative	F	32	CANGAIBA	Vila Sílvia : Escola Municipal de Educaçăo Infantil Engenheiro Gulart / Escola Municipal Republica do Uruguai	Săo Paulo (SP)	0.638	0.55	0.743	0.635	0	0	0	0	0	2
1655	Positive	Negative	M	26	VILA MATILDE	Vila Matilde : Centro de Educaçăo Infantil José Vieira Santanade Moura / Escola Municipal de Ensino Fundamental 19 de Novembro / Escola Estadual Professor Afonso Penna Junior	Săo Paulo (SP)	0.793	0.715	0.899	0.776	0	0	0	0	0	2
1656	Negative		M	50	SAPOPEMBA	Parque Santa Madalena : Escola Municipal de Ensino Fundamental Professor Jocelyn Pontes Gestal / Escola Municipal de Ensino Fundamental Visconde de Taunay / Centro de Educaçăo Infantil Jardim Ângela / Escola Municipal de Educaçăo Infantil Benjamin	Săo Paulo (SP)	0.771	0.693	0.882	0.751	0	0	0	1	0	2
1657	Negative		M	26	VILA MATILDE	Vila Matilde : Centro de Educaçăo Infantil José Vieira Santanade Moura / Escola Municipal de Ensino Fundamental 19 de Novembro / Escola Estadual Professor Afonso Penna Junior	Săo Paulo (SP)	0.793	0.715	0.899	0.776	0	0	0	0	0	2
1658	Negative		F	22	ARICANDUVA	Teotônio Vilela : Hospital Municipal Doutor Benedito Montenegro	Săo Paulo (SP)	0.733	0.686	0.825	0.695	0	0	0	0	0	2
1659	Negative		F	59	SAPOPEMBA	Parque Santa Madalena : Escola Municipal de Ensino Fundamental Professor Jocelyn Pontes Gestal / Escola Municipal de Ensino Fundamental Visconde de Taunay / Centro de Educaçăo Infantil Jardim Ângela / Escola Municipal de Educaçăo Infantil Benjamin	Săo Paulo (SP)	0.771	0.693	0.882	0.751	0	0	0	1	0	2
1660	Negative		M	18	CANGAIBA	Vila Sílvia : Escola Municipal de Educaçăo Infantil Mário Graciotti	Săo Paulo (SP)	0.765	0.703	0.866	0.736	0	0	0	0	0	2
1661	Negative		M	23	ARICANDUVA	Vila Carrăo / Vila Formosa : Cemitério Vila Formosa	Săo Paulo (SP)	0.79	0.75	0.868	0.757	0	0	0	0	0	2
1662	Negative		M	69	ARICANDUVA	Aricanduva : Escola Estadual Deputado Norberto Mayer Filho / Escola Municipal Nagib Izar	Săo Paulo (SP)	0.775	0.701	0.882	0.754	0	0	0	0	0	2
1663	Negative		F	55	SAPOPEMBA	Parque Santa Madalena : Escola Municipal de Ensino Fundamental Professor Jocelyn Pontes Gestal / Escola Municipal de Ensino Fundamental Visconde de Taunay / Centro de Educaçăo Infantil Jardim Ângela / Escola Municipal de Educaçăo Infantil Benjamin	Săo Paulo (SP)	0.771	0.693	0.882	0.751	0	0	0	1	0	2
1664	Negative		M	30	PENHA	Vila Esperança : Escola Estadual Professor Gabriel Ortiz / Escola Estadual Almirante Custódio José de Mello / Polícia Militar do Estado de Săo Paulo / Terceiro Grupamentos de Bombeiros	Săo Paulo (SP)	0.859	0.809	0.914	0.858	0	0	0	0	0	2
1665	Negative		M	15	PENHA	Vila Esperança : Escola Estadual Professor Theodomiro Emerique	Săo Paulo (SP)	0.855	0.826	0.912	0.831	0	0	0	0	0	2
1666	Negative		M	34	CANGAIBA	Vila Sílvia : Escola Municipal de Educaçăo Infantil Mário Graciotti	Săo Paulo (SP)	0.765	0.703	0.866	0.736	0	0	0	0	0	2
1667	Negative		M	2	ARICANDUVA	Vila Rica : Centro Educacional Unificado Formosa	Săo Paulo (SP)	0.775	0.701	0.882	0.754	0	0	0	0	0	2
1668	Negative		F	63	CANGAIBA	Vila Sílvia : Escola Estadual Maria Aparecida Machado Julianelli	Săo Paulo (SP)	0.808	0.771	0.882	0.775	0	0	0	0	0	2
1669	Negative		F	18	PENHA	Vila Esperança : Escola Estadual Professor Gabriel Ortiz / Escola Estadual Almirante Custódio José de Mello / Polícia Militar do Estado de Săo Paulo / Terceiro Grupamentos de Bombeiros	Săo Paulo (SP)	0.859	0.809	0.914	0.858	0	0	0	0	0	2
1670	Negative		F	66	PENHA	Vila Esperança : Escola Estadual Professor Gabriel Ortiz / Escola Estadual Almirante Custódio José de Mello / Polícia Militar do Estado de Săo Paulo / Terceiro Grupamentos de Bombeiros	Săo Paulo (SP)	0.859	0.809	0.914	0.858	0	0	0	0	0	2
1671	Negative		M	12	VILA MATILDE	Vila Guilhermina : Estaçăo Guilhermina / Esperança	Săo Paulo (SP)	0.842	0.804	0.911	0.816	0	0	0	0	0	2
1672	Negative		F	60	ARICANDUVA	Aricanduva : Escola Estadual Deputado Norberto Mayer Filho / Escola Municipal Nagib Izar	Săo Paulo (SP)	0.775	0.701	0.882	0.754	0	0	0	0	0	2
1673	Negative		F	17	SAPOPEMBA	Teotônio Vilela : Hospital Municipal Doutor Benedito Montenegro	Săo Paulo (SP)	0.733	0.686	0.825	0.695	0	0	0	0	0	2
1674	Positive	Negative	M	12	ARICANDUVA	Vila Carrăo / Vila Formosa : Cemitério Vila Formosa	Săo Paulo (SP)	0.79	0.75	0.868	0.757	0	0	0	0	0	2
1675	Negative		M	39	CANGAIBA	Vila Sílvia : Escola Municipal de Educaçăo Infantil Mário Graciotti	Săo Paulo (SP)	0.765	0.703	0.866	0.736	0	0	0	0	0	2
1676	Negative		F	3	ARICANDUVA	Vila César I	Săo Paulo (SP)	0.638	0.55	0.743	0.635	0	0	0	0	0	2
1677	Negative		M	29	PENHA	Vila Esperança : Escola Estadual Professor Theodomiro Emerique	Săo Paulo (SP)	0.855	0.826	0.912	0.831	0	0	0	0	0	2
1678	Negative		F	29	PENHA	Vila Esperança : Escola Estadual Professor Theodomiro Emerique	Săo Paulo (SP)	0.855	0.826	0.912	0.831	0	0	0	0	0	2
1679	Negative		F	62	CANGAIBA	Vila Sílvia : Engenheiro Goulart Escola Adventista Ensino Fundamental / Joaquim Maria Machado de Assis Colegio	Săo Paulo (SP)	0.855	0.826	0.912	0.831	0	0	0	0	0	2
1680	Negative		F	20	SAPOPEMBA	Parque Santa Madalena : Hospital Local de Sapopemba Doutor Davi Capistrano Filho	Săo Paulo (SP)	0.746	0.672	0.852	0.724	0	0	0	0	0	2
1681	Negative		F	39	PENHA	Vila Esperança : Escola Estadual Professora Maria Aparecida de Castro Masiero / Escola Estadual Professora Maria de Carvalho Senne	Săo Paulo (SP)	0.819	0.758	0.908	0.799	0	0	0	0	0	2
1682	Negative		M	42	VILA MATILDE	Vila Matilde : Vila Matilde Escola Adventista De / Escola de Educacao Infantil Pequerrucho Ltda / Escola Estadual Sao Jose de Vila Matilde	Săo Paulo (SP)	0.859	0.809	0.914	0.858	0	0	0	0	0	2
1683	Positive	Negative	F	46	PENHA	Vila Esperança : Escola Estadual Professor Gabriel Ortiz / Escola Estadual Almirante Custódio José de Mello / Polícia Militar do Estado de Săo Paulo / Terceiro Grupamentos de Bombeiros	Săo Paulo (SP)	0.859	0.809	0.914	0.858	0	0	0	0	0	2
1684	Negative		F	34	SAPOPEMBA	Jardim Colorado : Biblioteca Pública Gilberto Freyre	Săo Paulo (SP)	0.783	0.74	0.872	0.743	0	0	0	0	0	2
1685	Positive	Negative	F	45	SAPOPEMBA	Teotônio Vilela : Hospital Municipal Doutor Benedito Montenegro	Săo Paulo (SP)	0.733	0.686	0.825	0.695	0	0	0	0	0	2
1686	Negative		F	26	CANGAIBA	Vila Sílvia : Engenheiro Goulart Escola Adventista Ensino Fundamental / Joaquim Maria Machado de Assis Colegio	Săo Paulo (SP)	0.855	0.826	0.912	0.831	0	0	0	0	0	2
1687	Negative		M	10	SAPOPEMBA	Parque Santa Madalena : Jardim Planalto	Săo Paulo (SP)	0.635	0.553	0.738	0.626	0	0	1	0	0	2
1688	Negative		M	50	SAPOPEMBA	Parque Santa Madalena : Jardim Planalto II	Săo Paulo (SP)	0.635	0.553	0.738	0.626	0	0	1	0	0	2
1689	Negative		F	57	CANGAIBA	Vila Silvia / Cangaíba : Esporte Clube Banespa / Rua Engenheiro Plínio Antônio Branco / Rua Joăo Da Cunha Lobo	Săo Paulo (SP)	0.665	0.577	0.777	0.657	0	0	0	0	0	2
1690	Negative		F	25	ARICANDUVA	Vila Rica : Centro Educacional Unificado Formosa	Săo Paulo (SP)	0.775	0.701	0.882	0.754	0	0	0	0	0	2
1691	Negative		M	57	VILA MATILDE	Vila Guilhermina : Estaçăo Guilhermina / Esperança	Săo Paulo (SP)	0.842	0.804	0.911	0.816	0	0	0	0	0	2
1692	Negative		F	28	SAPOPEMBA	Jardim Colorado : Contec / Rua Garcez do Nascimento	Săo Paulo (SP)	0.771	0.693	0.882	0.751	0	0	0	0	0	2
1693	Negative		F	2	CANGAIBA	Vila Sílvia : Escola Municipal de Educaçăo Infantil Mário Graciotti	Săo Paulo (SP)	0.765	0.703	0.866	0.736	0	0	0	1	0	2
1694	Negative		F	27	VILA MATILDE	Vila Guilhermina : Estaçăo Guilhermina / Esperança	Săo Paulo (SP)	0.842	0.804	0.911	0.816	0	0	0	0	0	2
1695	Negative		F	4	CANGAIBA	Vila Sílvia : Engenheiro Goulart Escola Adventista Ensino Fundamental / Joaquim Maria Machado de Assis Colegio	Săo Paulo (SP)	0.855	0.826	0.912	0.831	0	0	0	0	0	2
1696	Negative		F	33	SAPOPEMBA	Parque Santa Madalena : Escola Municipal de Ensino Fundamental Professor Jocelyn Pontes Gestal / Escola Municipal de Ensino Fundamental Visconde de Taunay / Centro de Educaçăo Infantil Jardim Ângela / Escola Municipal de Educaçăo Infantil Benjamin	Săo Paulo (SP)	0.771	0.693	0.882	0.751	0	0	0	1	0	2
1697	Negative		F	34	ARICANDUVA	Vila Rica : Centro Educacional Unificado Formosa	Săo Paulo (SP)	0.775	0.701	0.882	0.754	0	0	0	0	0	2
1698	Negative		M	1	SAPOPEMBA	Jardim Colorado : Escola Estadual Professora Julieta Terlizzi Bindo	Săo Paulo (SP)	0.731	0.657	0.839	0.708	0	0	0	0	0	2
1699	Negative		M	46	SAO LUCAS	Parque Santa Madalena : Creche Maria da Penha do Nascimento	Săo Paulo (SP)	0.7	0.656	0.787	0.663	0	0	1	0	0	2
1700	Negative		F	25	CANGAIBA	Vila Sílvia : Engenheiro Goulart Escola Adventista Ensino Fundamental / Joaquim Maria Machado de Assis Colegio	Săo Paulo (SP)	0.855	0.826	0.912	0.831	0	0	0	0	0	2
1701	Negative		M	61	PENHA	Tiquatira : Escola Estadual Professor José de Campos Camargo	Săo Paulo (SP)	0.819	0.758	0.908	0.799	0	0	0	0	0	2
1702	Negative		M	25	ARICANDUVA	Jardim Vila Formosa : Escola Tecnica Vila Formosa ( ETEC )	Săo Paulo (SP)	0.82	0.756	0.909	0.803	0	0	0	0	0	2
1703	Negative		M	45	ARICANDUVA	Vila Rica : Centro Educacional Unificado Formosa	Săo Paulo (SP)	0.775	0.701	0.882	0.754	0	0	0	0	0	2
1704	Negative		M	43	SAPOPEMBA	Jardim Guiomar	Săo Paulo (SP)	0.7	0.656	0.787	0.663	0	0	0	0	0	2
1705	Negative		F	37	PENHA	Vila Sílvia : Engenheiro Goulart Escola Adventista Ensino Fundamental / Joaquim Maria Machado de Assis Colegio	Săo Paulo (SP)	0.855	0.826	0.912	0.831	0	0	0	0	0	2
1706	Negative		M	18	CANGAIBA	Vila Sílvia : Engenheiro Goulart Escola Adventista Ensino Fundamental / Joaquim Maria Machado de Assis Colegio	Săo Paulo (SP)	0.855	0.826	0.912	0.831	0	0	0	0	0	2
1707	Negative		M	62	ARICANDUVA	Jardim Vila Formosa : Escola Tecnica Vila Formosa ( ETEC )	Săo Paulo (SP)	0.82	0.756	0.909	0.803	0	0	0	0	0	2
1708	Negative		M	14	SAPOPEMBA	Jardim Colorado : Escola Estadual Professora Julieta Terlizzi Bindo	Săo Paulo (SP)	0.731	0.657	0.839	0.708	0	0	0	0	0	2
1709	Positive	Negative	M	28	SAPOPEMBA	Jardim Colorado : Escola Estadual Professora Julieta Terlizzi Bindo	Săo Paulo (SP)	0.731	0.657	0.839	0.708	0	0	0	0	0	2
1710	Negative		M	24	CANGAIBA	Vila Sílvia : Engenheiro Goulart Escola Adventista Ensino Fundamental / Joaquim Maria Machado de Assis Colegio	Săo Paulo (SP)	0.855	0.826	0.912	0.831	0	0	0	0	0	2
1711	Negative		F	2	ARICANDUVA	Vila Rica : Centro Educacional Unificado Formosa	Săo Paulo (SP)	0.775	0.701	0.882	0.754	0	0	0	1	0	2
1712	Negative		M	30	SAPOPEMBA	Jardim Colorado	Săo Paulo (SP)	0.771	0.693	0.882	0.751	0	0	0	0	0	2
1713	Negative		M	26	CANGAIBA	Cangaíba : Centro de Educaçăo Infantil de Volta Para Casa	Săo Paulo (SP)	0.765	0.703	0.866	0.736	0	0	0	1	0	2
1714	Negative		M	4	VILA MATILDE	Vila Matilde : Vila Matilde Escola Adventista De / Escola de Educacao Infantil Pequerrucho Ltda / Escola Estadual Sao Jose de Vila Matilde	Săo Paulo (SP)	0.859	0.809	0.914	0.858	1	0	0	0	0	2
1715	Negative		M	30	PENHA	Vila Esperança : Escola Estadual Professor Gabriel Ortiz / Escola Estadual Almirante Custódio José de Mello / Polícia Militar do Estado de Săo Paulo / Terceiro Grupamentos de Bombeiros	Săo Paulo (SP)	0.859	0.809	0.914	0.858	0	0	0	0	0	2
1716	Negative		F	36	CANGAIBA	Vila Sílvia : Engenheiro Goulart Escola Adventista Ensino Fundamental / Joaquim Maria Machado de Assis Colegio	Săo Paulo (SP)	0.855	0.826	0.912	0.831	0	0	0	0	0	2
1717	Negative		F	50	VILA MATILDE	Vila Matilde : Vila Matilde Escola Adventista De / Escola de Educacao Infantil Pequerrucho Ltda / Escola Estadual Sao Jose de Vila Matilde	Săo Paulo (SP)	0.859	0.809	0.914	0.858	0	0	0	0	0	2
1718	Negative		F	58	VILA MATILDE	Vila Matilde : Vila Matilde Escola Adventista De / Escola de Educacao Infantil Pequerrucho Ltda / Escola Estadual Sao Jose de Vila Matilde	Săo Paulo (SP)	0.859	0.809	0.914	0.858	0	0	0	0	0	2
1719	Negative		M	18	VILA MATILDE	Vila Matilde : Centro de Educaçăo Infantil José Vieira Santanade Moura / Escola Municipal de Ensino Fundamental 19 de Novembro / Escola Estadual Professor Afonso Penna Junior	Săo Paulo (SP)	0.793	0.715	0.899	0.776	0	0	0	0	0	2
1720	Negative		F	11	VILA MATILDE	Vila Matilde : Vila Matilde Escola Adventista De / Escola de Educacao Infantil Pequerrucho Ltda / Escola Estadual Sao Jose de Vila Matilde	Săo Paulo (SP)	0.859	0.809	0.914	0.858	0	0	0	0	0	2
1721	Negative		F	44	VILA MATILDE	Vila Matilde : Vila Matilde Escola Adventista De / Escola de Educacao Infantil Pequerrucho Ltda / Escola Estadual Sao Jose de Vila Matilde	Săo Paulo (SP)	0.859	0.809	0.914	0.858	0	0	0	0	0	2
1722	Negative		M	34	PENHA	Vila Esperança : Escola Estadual Professor Gabriel Ortiz / Escola Estadual Almirante Custódio José de Mello / Polícia Militar do Estado de Săo Paulo / Terceiro Grupamentos de Bombeiros	Săo Paulo (SP)	0.859	0.809	0.914	0.858	0	0	0	0	0	2
1723	Positive	Negative	F	33	VILA MATILDE	Vila Matilde : Centro de Educaçăo Infantil José Vieira Santanade Moura / Escola Municipal de Ensino Fundamental 19 de Novembro / Escola Estadual Professor Afonso Penna Junior	Săo Paulo (SP)	0.793	0.715	0.899	0.776	0	0	0	0	0	2
1724	Negative		M	25	CANGAIBA	Cangaíba : Escola Estadual Professora Maria Augusta Correa / Escola Municipal Edgard Cavalheiro / Escola Municipal de Ensino Fundamental Cecilia Meireles / Escola Municipal de Ensino Fundamental Professora Annita Guastini Eiras / Escola Municipal de Edu	Săo Paulo (SP)	0.775	0.712	0.871	0.751	0	0	0	0	0	2
1725	Negative		M	39	SAO LUCAS	Parque Săo Lucas : Edifício Maria Clara / Av. Oratório	Săo Paulo (SP)	0.836	0.782	0.911	0.819	0	0	0	0	0	2
1726	Negative		M	69	VILA MATILDE	Vila Matilde : Vila Matilde Escola Adventista De / Escola de Educacao Infantil Pequerrucho Ltda / Escola Estadual Sao Jose de Vila Matilde	Săo Paulo (SP)	0.859	0.809	0.914	0.858	0	0	0	0	0	2
1727	Negative		M	30	SAPOPEMBA	Parque Santa Madalena : Escola Municipal de Ensino Fundamental Professor Jocelyn Pontes Gestal / Escola Municipal de Ensino Fundamental Visconde de Taunay / Centro de Educaçăo Infantil Jardim Ângela / Escola Municipal de Educaçăo Infantil Benjamin	Săo Paulo (SP)	0.771	0.693	0.882	0.751	0	0	0	1	0	2
1728	Negative		M	34	CANGAIBA	Cangaíba : Escola Estadual Professora Maria Augusta Correa / Escola Municipal Edgard Cavalheiro / Escola Municipal de Ensino Fundamental Cecilia Meireles / Escola Municipal de Ensino Fundamental Professora Annita Guastini Eiras / Escola Municipal de Edu	Săo Paulo (SP)	0.775	0.712	0.871	0.751	0	0	0	0	0	2
1729	Negative		M	63	CANGAIBA	Cangaíba : Escola Estadual Professora Maria Augusta Correa / Escola Municipal Edgard Cavalheiro / Escola Municipal de Ensino Fundamental Cecilia Meireles / Escola Municipal de Ensino Fundamental Professora Annita Guastini Eiras / Escola Municipal de Edu	Săo Paulo (SP)	0.775	0.712	0.871	0.751	0	0	0	0	0	2
1730	Negative		M	69	PENHA	Tiquatira : Escola Estadual Professor José de Campos Camargo	Săo Paulo (SP)	0.819	0.758	0.908	0.799	0	0	0	0	0	2
1731	Negative		M	29	ARICANDUVA	Jardim Vila Formosa : Escola Tecnica Vila Formosa ( ETEC )	Săo Paulo (SP)	0.82	0.756	0.909	0.803	0	0	0	0	0	2
1732	Negative		M	29	CANGAIBA	Cangaíba : Escola Estadual Professora Maria Augusta Correa / Escola Municipal Edgard Cavalheiro / Escola Municipal de Ensino Fundamental Cecilia Meireles / Escola Municipal de Ensino Fundamental Professora Annita Guastini Eiras / Escola Municipal de Edu	Săo Paulo (SP)	0.775	0.712	0.871	0.751	0	0	0	0	0	2
1733	Negative		F	45	PENHA	Vila Esperança : Escola Estadual Professor Gabriel Ortiz / Escola Estadual Almirante Custódio José de Mello / Polícia Militar do Estado de Săo Paulo / Terceiro Grupamentos de Bombeiros	Săo Paulo (SP)	0.859	0.809	0.914	0.858	0	0	0	0	0	2
1734	Negative		M	32	ARICANDUVA	Vila Rica : Centro Educacional Unificado Formosa	Săo Paulo (SP)	0.775	0.701	0.882	0.754	0	0	0	0	0	2
1735	Positive	Negative	F	28	SAPOPEMBA	Jardim Colorado	Săo Paulo (SP)	0.771	0.693	0.882	0.751	0	0	0	1	0	2
1736	Negative		M	24	SAPOPEMBA	Jardim Colorado	Săo Paulo (SP)	0.771	0.693	0.882	0.751	0	0	0	1	0	2
1737	Negative		M	13	VILA MATILDE	Vila Matilde : Vila Matilde Escola Adventista De / Escola de Educacao Infantil Pequerrucho Ltda / Escola Estadual Sao Jose de Vila Matilde	Săo Paulo (SP)	0.859	0.809	0.914	0.858	0	0	0	0	0	2
1738	Negative		M	57	SAPOPEMBA	Jardim Colorado : Escola Estadual Professora Julieta Terlizzi Bindo	Săo Paulo (SP)	0.731	0.657	0.839	0.708	0	0	0	1	0	2
1739	Positive	Negative	M	20	VILA MATILDE	Vila Matilde : Creche Madre Tereza de Calcuta	Săo Paulo (SP)	0.855	0.826	0.912	0.831	0	0	0	0	0	2
1740	Negative		F	25	PENHA	Tiquatira : Escola Estadual Professor José de Campos Camargo	Săo Paulo (SP)	0.819	0.758	0.908	0.799	0	0	0	0	0	2
1741	Negative		F	26	SAO LUCAS	Parque Săo Lucas	Săo Paulo (SP)	0.788	0.742	0.88	0.75	0	0	0	0	0	2
1742	Negative		F	1	VILA FORMOSA	Vila Formosa : Hospital Centro Medico Vila Guarani	Săo Paulo (SP)	0.775	0.701	0.882	0.754	0	0	0	1	0	2
1743	Negative		M	15	VILA MATILDE	Vila Matilde : Vila Matilde Escola Adventista De / Escola de Educacao Infantil Pequerrucho Ltda / Escola Estadual Sao Jose de Vila Matilde	Săo Paulo (SP)	0.859	0.809	0.914	0.858	0	0	0	0	0	2
1744	Negative		M	34	CANGAIBA	Cangaíba : Escola Estadual Professora Maria Augusta Correa / Escola Municipal Edgard Cavalheiro / Escola Municipal de Ensino Fundamental Cecilia Meireles / Escola Municipal de Ensino Fundamental Professora Annita Guastini Eiras / Escola Municipal de Edu	Săo Paulo (SP)	0.775	0.712	0.871	0.751	0	0	0	0	0	2
1745	Negative		F	44	CANGAIBA	Cangaíba : Escola Estadual Professora Maria Augusta Correa / Escola Municipal Edgard Cavalheiro / Escola Municipal de Ensino Fundamental Cecilia Meireles / Escola Municipal de Ensino Fundamental Professora Annita Guastini Eiras / Escola Municipal de Edu	Săo Paulo (SP)	0.775	0.712	0.871	0.751	0	0	0	0	0	2
1746	Negative		M	25	CANGAIBA	Cangaíba : Centro de Educaçăo Infantil de Volta Para Casa	Săo Paulo (SP)	0.765	0.703	0.866	0.736	0	0	0	1	0	2
1747	Positive	Negative	M	46	PENHA	Tiquatira : Gręmio Recreativo Escola de Samba Nenę de Vila Matilde	Săo Paulo (SP)	0.88	0.849	0.916	0.875	0	0	0	0	0	2
1748	Negative		M	34	CANGAIBA	Parque Ecológico Tietę : Centro de Educaçăo Infantil Educadora Nanci Ribeiro da Silva / Escola Estadual Anne Frank	Săo Paulo (SP)	0.748	0.704	0.835	0.711	0	0	0	0	0	2
1749	Negative		M	48	VILA FORMOSA	Vila Formosa : Assistęncia Médica Ambulatorial Vila Guarani ( AMA )	Săo Paulo (SP)	0.683	0.601	0.792	0.668	0	0	0	1	0	2
1750	Negative		F	26	VILA MATILDE	Vila Matilde : Vila Matilde Escola Adventista De / Escola de Educacao Infantil Pequerrucho Ltda / Escola Estadual Sao Jose de Vila Matilde	Săo Paulo (SP)	0.859	0.809	0.914	0.858	0	0	0	0	0	2
1751	Negative		F	26	VILA MATILDE	Vila Matilde : Vila Matilde Escola Adventista De / Escola de Educacao Infantil Pequerrucho Ltda / Escola Estadual Sao Jose de Vila Matilde	Săo Paulo (SP)	0.859	0.809	0.914	0.858	0	0	0	0	0	2
1752	Negative		M	28	SAO LUCAS	Jardim Colorado	Săo Paulo (SP)	0.771	0.693	0.882	0.751	0	0	0	0	0	2
1753	Positive	Negative	F	25	CANGAIBA	Cangaíba : Escola Estadual Professora Maria Augusta Correa / Escola Municipal Edgard Cavalheiro / Escola Municipal de Ensino Fundamental Cecilia Meireles / Escola Municipal de Ensino Fundamental Professora Annita Guastini Eiras / Escola Municipal de Edu	Săo Paulo (SP)	0.775	0.712	0.871	0.751	0	0	0	1	0	2
1754	Positive	Negative	F	25	CANGAIBA	Cangaíba : Escola Estadual Professora Maria Augusta Correa / Escola Municipal Edgard Cavalheiro / Escola Municipal de Ensino Fundamental Cecilia Meireles / Escola Municipal de Ensino Fundamental Professora Annita Guastini Eiras / Escola Municipal de Edu	Săo Paulo (SP)	0.775	0.712	0.871	0.751	0	0	0	1	0	2
1755	Negative		M	54	CANGAIBA	Cangaíba : Escola Estadual Professora Maria Augusta Correa / Escola Municipal Edgard Cavalheiro / Escola Municipal de Ensino Fundamental Cecilia Meireles / Escola Municipal de Ensino Fundamental Professora Annita Guastini Eiras / Escola Municipal de Edu	Săo Paulo (SP)	0.775	0.712	0.871	0.751	0	0	0	0	0	2
1756	Negative		M	1	PENHA	Tiquatira : Gręmio Recreativo Escola de Samba Nenę de Vila Matilde	Săo Paulo (SP)	0.88	0.849	0.916	0.875	1	0	0	0	0	2
1757	Negative		M	23	SAPOPEMBA	Parque Săo Lucas	Săo Paulo (SP)	0.788	0.742	0.88	0.75	0	0	0	0	0	2
1758	Negative		F	34	PENHA	Cangaíba : Escola Estadual Professora Irene Branco da Silva / Escola Municipal Guilherme de Almeida	Săo Paulo (SP)	0.855	0.826	0.912	0.831	0	0	0	0	0	2
1759	Negative		F	37	PENHA	Tiquatira : Gręmio Recreativo Escola de Samba Nenę de Vila Matilde	Săo Paulo (SP)	0.88	0.849	0.916	0.875	0	0	0	0	0	2
1760	Negative		F	33	SAO LUCAS	Parque Săo Lucas	Săo Paulo (SP)	0.788	0.742	0.88	0.75	0	0	0	0	0	2
1761	Negative		M	18	VILA FORMOSA	Vila Formosa : Hospital Centro Medico Vila Guarani	Săo Paulo (SP)	0.775	0.701	0.882	0.754	0	0	0	0	0	2
1762	Negative		M	20	CANGAIBA	Parque Ecológico Tietę : Centro de Educaçăo Infantil Educadora Nanci Ribeiro da Silva / Escola Estadual Anne Frank	Săo Paulo (SP)	0.748	0.704	0.835	0.711	1	0	0	0	0	2
1763	Negative		F	39	VILA MATILDE	Vila Matilde : Estaçăo Vila Matilde	Săo Paulo (SP)	0.819	0.758	0.908	0.799	0	0	0	0	0	2
1764	Positive	Negative	M	20	VILA FORMOSA	Vila Formosa : Hospital Centro Medico Vila Guarani	Săo Paulo (SP)	0.775	0.701	0.882	0.754	0	0	0	0	0	2
1765	Negative		F	31	CANGAIBA	Cangaíba : Escola Estadual Professora Maria Augusta Correa / Escola Municipal Edgard Cavalheiro / Escola Municipal de Ensino Fundamental Cecilia Meireles / Escola Municipal de Ensino Fundamental Professora Annita Guastini Eiras / Escola Municipal de Edu	Săo Paulo (SP)	0.775	0.712	0.871	0.751	0	0	0	1	0	2
1766	Negative		M	17	VILA MATILDE	Vila Matilde : Estaçăo Vila Matilde	Săo Paulo (SP)	0.819	0.758	0.908	0.799	0	0	0	0	0	2
1767	Negative		F	20	CANGAIBA	Cangaíba : Escola Estadual Professora Maria Augusta Correa / Escola Municipal Edgard Cavalheiro / Escola Municipal de Ensino Fundamental Cecilia Meireles / Escola Municipal de Ensino Fundamental Professora Annita Guastini Eiras / Escola Municipal de Edu	Săo Paulo (SP)	0.775	0.712	0.871	0.751	0	0	0	1	0	2
1768	Negative		M	22	VILA MATILDE	Vila Matilde : Escola Estadual Infante Dom Henrique / Escola Estadual Professora Maria Lourdes Nogueira Albergaria	Săo Paulo (SP)	0.808	0.771	0.882	0.775	0	0	0	0	0	2
1769	Negative		M	28	VILA FORMOSA	Vila Formosa : Hospital Centro Medico Vila Guarani	Săo Paulo (SP)	0.775	0.701	0.882	0.754	0	0	0	0	0	2
1770	Negative		M	19	CANGAIBA	Cangaíba : Escola Estadual Professora Irene Branco da Silva / Escola Municipal Guilherme de Almeida	Săo Paulo (SP)	0.855	0.826	0.912	0.831	0	0	0	0	0	2
1771	Negative		M	19	CANGAIBA	Cangaíba : Escola Estadual Professora Irene Branco da Silva / Escola Municipal Guilherme de Almeida	Săo Paulo (SP)	0.855	0.826	0.912	0.831	0	0	0	0	0	2
1772	Positive	Negative	F	46	VILA MATILDE	Vila Matilde : Escola Estadual Infante Dom Henrique / Escola Estadual Professora Maria Lourdes Nogueira Albergaria	Săo Paulo (SP)	0.808	0.771	0.882	0.775	1	0	0	0	0	2
1773	Negative		M	24	VILA FORMOSA	Vila Formosa : Hospital Centro Medico Vila Guarani	Săo Paulo (SP)	0.775	0.701	0.882	0.754	0	0	0	0	0	2
1774	Negative		M	34	CANGAIBA	Parque Ecológico Tietę : Centro de Educaçăo Infantil Educadora Nanci Ribeiro da Silva / Escola Estadual Anne Frank	Săo Paulo (SP)	0.748	0.704	0.835	0.711	1	0	0	0	0	2
1775	Negative		M	23	CANGAIBA	Parque Ecológico Tietę : Centro de Educaçăo Infantil Educadora Nanci Ribeiro da Silva / Escola Estadual Anne Frank	Săo Paulo (SP)	0.748	0.704	0.835	0.711	1	0	0	0	0	2
1776	Negative		M	52	PENHA	Tiquatira : Gręmio Recreativo Escola de Samba Nenę de Vila Matilde	Săo Paulo (SP)	0.88	0.849	0.916	0.875	0	0	0	0	0	2
1777	Negative		F	18	CARRAO	Vila Carrăo : Escola Estadual Jaime Cortesăo / Escola Estadual Dona Amélia de Araújo	Săo Paulo (SP)	0.834	0.782	0.91	0.814	0	0	0	0	0	2
1778	Negative		M	29	CANGAIBA	Cangaíba : Escola Estadual Professora Maria Augusta Correa / Escola Municipal Edgard Cavalheiro / Escola Municipal de Ensino Fundamental Cecilia Meireles / Escola Municipal de Ensino Fundamental Professora Annita Guastini Eiras / Escola Municipal de Edu	Săo Paulo (SP)	0.775	0.712	0.871	0.751	0	0	0	1	0	2
1779	Negative		M	34	PENHA	Tiquatira : Gręmio Recreativo Escola de Samba Nenę de Vila Matilde	Săo Paulo (SP)	0.88	0.849	0.916	0.875	0	0	0	0	0	2
1780	Negative		F	24	SAO LUCAS	Parque Săo Lucas	Săo Paulo (SP)	0.788	0.742	0.88	0.75	0	0	0	0	0	2
1781	Positive	Negative	F	37	CANGAIBA	Cangaíba : Escola Estadual Professora Maria Augusta Correa / Escola Municipal Edgard Cavalheiro / Escola Municipal de Ensino Fundamental Cecilia Meireles / Escola Municipal de Ensino Fundamental Professora Annita Guastini Eiras / Escola Municipal de Edu	Săo Paulo (SP)	0.775	0.712	0.871	0.751	0	0	0	0	0	2
1782	Negative		M	32	CARRAO	Vila Matilde : Escola Estadual Infante Dom Henrique / Escola Estadual Professora Maria Lourdes Nogueira Albergaria	Săo Paulo (SP)	0.808	0.771	0.882	0.775	1	0	0	0	0	2
1783	Negative		M	19	CARRAO	Vila Carrăo/ Vila Manchester	Săo Paulo (SP)	0.834	0.782	0.91	0.814	0	0	0	0	0	2
1784	Negative		F	56	VILA FORMOSA	Vila Formosa : Escola Municipal de Educaçăo Infantil Joăo Rubens Marcelo	Săo Paulo (SP)	0.82	0.756	0.909	0.803	0	0	0	0	0	2
1785	Negative		F	38	VILA MATILDE	Vila Matilde : Escola Estadual Infante Dom Henrique / Escola Estadual Professora Maria Lourdes Nogueira Albergaria	Săo Paulo (SP)	0.808	0.771	0.882	0.775	1	0	0	0	0	2
1786	Negative		M	46	PENHA	Tiquatira : Escola Estadual Professora Rita Júlia de Oliveira / Escola Municipal de Educaçăo Infantil Nenę do Amanhă	Săo Paulo (SP)	0.842	0.804	0.911	0.816	0	0	0	0	0	2
1787	Negative		M	28	VILA FORMOSA	Vila Formosa : Escola Municipal de Educaçăo Infantil Joăo Rubens Marcelo	Săo Paulo (SP)	0.82	0.756	0.909	0.803	0	0	0	0	0	2
1788	Negative		F	57	VILA CARRAO	Vila Carrăo / Santa Isabel	Săo Paulo (SP)	0.82	0.756	0.909	0.803	0	0	0	0	0	2
1789	Negative		F	35	PENHA	Tiquatira : Escola Estadual Barăo de Ramalho	Săo Paulo (SP)	0.842	0.804	0.911	0.816	0	0	0	0	0	2
1790	Negative		M	57	PENHA	Tiquatira : Escola Estadual Professora Rita Júlia de Oliveira / Escola Municipal de Educaçăo Infantil Nenę do Amanhă	Săo Paulo (SP)	0.842	0.804	0.911	0.816	0	0	0	0	0	2
1791	Negative		M	17	SAO LUCAS	Parque Săo Lucas	Săo Paulo (SP)	0.788	0.742	0.88	0.75	0	0	0	1	0	2
1792	Negative		F	48	SAO LUCAS	Parque Săo Lucas : Escola Municipal de Ensino Fundamental Marechal Mascarenhas de Morais / 70ş Distrito Policial Vila Ema / 8Ş Seccional Săo Matheus	Săo Paulo (SP)	0.816	0.78	0.899	0.775	0	0	0	1	0	2
1793	Negative		M	17	CARRAO	Vila Carrăo / Santa Isabel	Săo Paulo (SP)	0.82	0.756	0.909	0.803	0	0	0	0	0	2
1794	Negative		M	34	SAO LUCAS	Jardim Colorado	Săo Paulo (SP)	0.771	0.693	0.882	0.751	0	0	0	0	0	2
1795	Negative		F	29	SAO LUCAS	Parque Săo Lucas	Săo Paulo (SP)	0.788	0.742	0.88	0.75	0	0	0	1	0	2
1796	Negative		M	17	PENHA	Tiquatira : Escola Estadual Barăo de Ramalho	Săo Paulo (SP)	0.842	0.804	0.911	0.816	0	0	0	0	0	2
1797	Negative		M	33	VILA MATILDE	Vila Matilde : Estaçăo Penha	Săo Paulo (SP)	0.859	0.809	0.914	0.858	0	0	0	0	0	2
1798	Negative		M	17	PENHA	Tiquatira : Gręmio Recreativo Escola de Samba Nenę de Vila Matilde	Săo Paulo (SP)	0.88	0.849	0.916	0.875	0	0	0	0	0	2
1799	Negative		F	28	PENHA	Tiquatira : Escola Estadual Professora Rita Júlia de Oliveira / Escola Municipal de Educaçăo Infantil Nenę do Amanhă	Săo Paulo (SP)	0.842	0.804	0.911	0.816	0	0	0	0	0	2
1800	Negative		M	37	CANGAIBA	Parque Ecológico Tietę : Centro de Educaçăo Infantil Educadora Nanci Ribeiro da Silva / Escola Estadual Anne Frank	Săo Paulo (SP)	0.748	0.704	0.835	0.711	1	0	0	0	0	2
1801	Negative		M	31	SAPOPEMBA	Parque Săo Lucas	Săo Paulo (SP)	0.788	0.742	0.88	0.75	0	0	0	0	0	2
1802	Negative		M	31	SAPOPEMBA	Parque Săo Lucas	Săo Paulo (SP)	0.788	0.742	0.88	0.75	0	0	0	0	0	2
1803	Negative		F	49	PENHA	Cangaíba : Escola Estadual Doutror Vital Fogaça de Almeida	Săo Paulo (SP)	0.787	0.725	0.884	0.761	0	0	0	1	0	2
1804	Negative		M	61	SAO LUCAS	Parque Săo Lucas	Săo Paulo (SP)	0.788	0.742	0.88	0.75	0	0	0	1	0	2
1805	Negative		M	23	CANGAIBA	Cangaíba : Escola Estadual Professora Maria Augusta Correa / Escola Municipal Edgard Cavalheiro / Escola Municipal de Ensino Fundamental Cecilia Meireles / Escola Municipal de Ensino Fundamental Professora Annita Guastini Eiras / Escola Municipal de Edu	Săo Paulo (SP)	0.775	0.712	0.871	0.751	0	0	0	1	0	2
1806	Negative		F	52	CANGAIBA	Cangaíba : Escola Estadual Professora Maria Augusta Correa / Escola Municipal Edgard Cavalheiro / Escola Municipal de Ensino Fundamental Cecilia Meireles / Escola Municipal de Ensino Fundamental Professora Annita Guastini Eiras / Escola Municipal de Edu	Săo Paulo (SP)	0.775	0.712	0.871	0.751	0	0	0	1	0	2
1807	Negative		F	25	CANGAIBA	Cangaíba : Escola Estadual Professora Maria Augusta Correa / Escola Municipal Edgard Cavalheiro / Escola Municipal de Ensino Fundamental Cecilia Meireles / Escola Municipal de Ensino Fundamental Professora Annita Guastini Eiras / Escola Municipal de Edu	Săo Paulo (SP)	0.775	0.712	0.871	0.751	0	0	0	1	0	2
1808	Negative		M	10		Tiquatira : Escola Estadual Barăo de Ramalho	Săo Paulo (SP)	0.842	0.804	0.911	0.816	0	0	0	0	0	2
1809	Negative		F	58	PENHA	Tiquatira : Escola Estadual Barăo de Ramalho	Săo Paulo (SP)	0.842	0.804	0.911	0.816	0	0	0	0	0	2
1810	Negative		F	26	VILA FORMOSA	Vila Carrăo / Santa Isabel	Săo Paulo (SP)	0.82	0.756	0.909	0.803	0	0	0	0	0	2
1811	Negative		M	34	SAO LUCAS	Parque Săo Lucas	Săo Paulo (SP)	0.788	0.742	0.88	0.75	0	0	0	1	0	2
1812	Negative		F	15	VILA FORMOSA	Vila Formosa : Hospital Centro Medico Vila Guarani	Săo Paulo (SP)	0.775	0.701	0.882	0.754	0	0	0	0	0	2
1813	Negative		M	60	VILA FORMOSA	Vila Carrăo / Santa Isabel	Săo Paulo (SP)	0.82	0.756	0.909	0.803	0	0	0	0	0	2
1814	Negative		F	51	CANGAIBA	Cangaíba : Escola Estadual Professora Maria Augusta Correa / Escola Municipal Edgard Cavalheiro / Escola Municipal de Ensino Fundamental Cecilia Meireles / Escola Municipal de Ensino Fundamental Professora Annita Guastini Eiras / Escola Municipal de Edu	Săo Paulo (SP)	0.775	0.712	0.871	0.751	0	0	0	1	0	2
1815	Negative		F	18	CANGAIBA	Cangaíba : Escola Estadual Professora Maria Augusta Correa / Escola Municipal Edgard Cavalheiro / Escola Municipal de Ensino Fundamental Cecilia Meireles / Escola Municipal de Ensino Fundamental Professora Annita Guastini Eiras / Escola Municipal de Edu	Săo Paulo (SP)	0.775	0.712	0.871	0.751	0	0	0	0	0	2
1816	Negative		M	20	CANGAIBA	Tiquatira : Escola Estadual Professora Rita Júlia de Oliveira / Escola Municipal de Educaçăo Infantil Nenę do Amanhă	Săo Paulo (SP)	0.842	0.804	0.911	0.816	1	0	0	0	0	2
1817	Negative		M	24	PENHA	Tiquatira : Escola Estadual Barăo de Ramalho	Săo Paulo (SP)	0.842	0.804	0.911	0.816	0	0	0	0	0	2
1818	Positive	Negative	F	22	PENHA	Tiquatira : Escola Estadual Barăo de Ramalho	Săo Paulo (SP)	0.842	0.804	0.911	0.816	0	0	0	0	0	2
1819	Negative		M	14	SAO LUCAS	Vila Ema	Săo Paulo (SP)	0.815	0.753	0.906	0.794	0	0	0	0	0	2
1820	Negative		M	23	VILA MATILDE	Vila Matilde : Estaçăo Penha	Săo Paulo (SP)	0.859	0.809	0.914	0.858	0	0	0	0	0	2
1821	Negative		M	36	PENHA	Penha : Estaçăo Penha	Săo Paulo (SP)	0.88	0.849	0.916	0.875	0	0	0	0	0	2
1822	Negative		F	25	VILA FORMOSA	Vila Formosa : Escola Municipal de Ensino Fundamental Professor Gastăo Strang / Escola Estadual Professor Paulo Cavalcanti Albuquerque / Escola Estadual Antônio Candido Barone	Săo Paulo (SP)	0.816	0.736	0.91	0.81	0	0	0	1	0	2
1823	Negative		M	13	SAPOPEMBA	Vila Ema	Săo Paulo (SP)	0.815	0.753	0.906	0.794	0	0	0	0	0	2
1824	Negative		M	67	PENHA	Tiquatira : Escola Estadual Barăo de Ramalho	Săo Paulo (SP)	0.842	0.804	0.911	0.816	0	0	0	0	0	2
1825	Negative		F	62	VILA MATILDE	Vila Matilde : Estaçăo Penha	Săo Paulo (SP)	0.859	0.809	0.914	0.858	0	0	0	0	0	2
1826	Negative		M	4	VILA MATILDE	Vila Matilde : Estaçăo Penha	Săo Paulo (SP)	0.859	0.809	0.914	0.858	0	0	0	0	0	2
1827	Negative		M	18	VILA FORMOSA	Vila Formosa : Nossa Senhora do Sagrado Coracao Colegio	Săo Paulo (SP)	0.775	0.701	0.882	0.754	0	0	0	0	0	2
1828	Negative		M	10	PENHA	Tiquatira : Escola Estadual Barăo de Ramalho	Săo Paulo (SP)	0.842	0.804	0.911	0.816	0	0	0	0	0	2
1829	Negative		M	26	PENHA	Tiquatira : Escola Estadual Barăo de Ramalho	Săo Paulo (SP)	0.842	0.804	0.911	0.816	0	0	0	0	0	2
1830	Negative		M	41	CARRAO	Vila Carrăo : Av. Guilherme Giorgi	Săo Paulo (SP)	0.894	0.818	0.927	0.943	0	0	0	0	0	2
1831	Negative		F	28	CANGAIBA	Cangaíba : Escola Estadual Doutror Vital Fogaça de Almeida	Săo Paulo (SP)	0.787	0.725	0.884	0.761	0	0	0	0	0	2
1832	Negative		F	28	CANGAIBA	Cangaíba : Escola Estadual Doutror Vital Fogaça de Almeida	Săo Paulo (SP)	0.787	0.725	0.884	0.761	0	0	0	0	0	2
1833	Negative		M	22	PENHA	Tiquatira : Escola Estadual Barăo de Ramalho	Săo Paulo (SP)	0.842	0.804	0.911	0.816	0	0	0	0	0	2
1834	Negative		M	26	CARRAO	Vila Carrăo : Av. Guilherme Giorgi	Săo Paulo (SP)	0.894	0.818	0.927	0.943	0	0	0	0	0	2
1835	Negative		M	42	VILA MATILDE	Vila Matilde : Estaçăo Penha	Săo Paulo (SP)	0.859	0.809	0.914	0.858	0	0	0	0	0	2
1836	Negative		F	14	VILA FORMOSA	Jardim Anália Franco / Vila Formosa : Hospital Zona Leste Ltda / Hospital Montemagno	Săo Paulo (SP)	0.866	0.815	0.915	0.87	0	0	0	0	0	2
1837	Negative		F	48	VILA FORMOSA	Jardim Anália Franco / Vila Formosa : Hospital Zona Leste Ltda / Hospital Montemagno	Săo Paulo (SP)	0.866	0.815	0.915	0.87	0	0	0	0	0	2
1838	Negative		M	49	SAPOPEMBA	Vila Ema	Săo Paulo (SP)	0.815	0.753	0.906	0.794	0	0	0	0	0	2
1839	Negative		M	29	SAO LUCAS	Vila Ema	Săo Paulo (SP)	0.815	0.753	0.906	0.794	0	0	0	0	0	2
1840	Negative		F	58	PENHA	Tiquatira : Escola Estadual Barăo de Ramalho	Săo Paulo (SP)	0.842	0.804	0.911	0.816	0	0	0	0	0	2
1841	Positive	Negative	M	35	VILA FORMOSA	Vila Formosa : Escola Municipal de Ensino Fundamental Professor Gastăo Strang / Escola Estadual Professor Paulo Cavalcanti Albuquerque / Escola Estadual Antônio Candido Barone	Săo Paulo (SP)	0.816	0.736	0.91	0.81	0	0	0	0	0	2
1842	Negative		F	24	SAO LUCAS	Parque Săo Lucas : Escola Municipal de Ensino Fundamental Marechal Mascarenhas de Morais / 70ş Distrito Policial Vila Ema / 8Ş Seccional Săo Matheus	Săo Paulo (SP)	0.816	0.78	0.899	0.775	0	0	0	0	0	2
1843	Negative		M	6	PENHA	Penha : Cemitério da Penha	Săo Paulo (SP)	0.787	0.725	0.884	0.761	0	0	0	0	0	2
1844	Negative		M	32	SAO LUCAS	Vila Ema : Rua Henrique Suso	Săo Paulo (SP)	0.746	0.73	0.823	0.691	0	0	0	0	0	2
1845	Negative		F	24	CANGAIBA	Cangaíba : Escola Estadual Professora Maria Augusta Correa / Escola Municipal Edgard Cavalheiro / Escola Municipal de Ensino Fundamental Cecilia Meireles / Escola Municipal de Ensino Fundamental Professora Annita Guastini Eiras / Escola Municipal de Edu	Săo Paulo (SP)	0.775	0.712	0.871	0.751	0	0	0	0	0	2
1846	Negative		M	65	PENHA	Tiquatira : Escola Estadual Barăo de Ramalho	Săo Paulo (SP)	0.842	0.804	0.911	0.816	0	0	0	0	0	2
1847	Negative		M	25	PENHA	Penha : Estaçăo Penha	Săo Paulo (SP)	0.88	0.849	0.916	0.875	1	0	0	0	0	2
1848	Positive	Negative	F	19	PENHA	Penha : Estaçăo Penha	Săo Paulo (SP)	0.88	0.849	0.916	0.875	1	0	0	0	0	2
1849	Negative		F	66	PENHA	Penha : Estaçăo Penha	Săo Paulo (SP)	0.88	0.849	0.916	0.875	1	0	0	0	0	2
1850	Negative		F	38	CARRAO	Vila Carrăo : Av. Guilherme Giorgi	Săo Paulo (SP)	0.894	0.818	0.927	0.943	0	0	0	0	0	2
1851	Positive	Negative	F	29	SAO LUCAS	Parque Săo Lucas : Escola Municipal de Ensino Fundamental Marechal Mascarenhas de Morais / 70ş Distrito Policial Vila Ema / 8Ş Seccional Săo Matheus	Săo Paulo (SP)	0.816	0.78	0.899	0.775	0	0	0	0	0	2
1852	Negative		M	32	SAO LUCAS	Parque Săo Lucas : Escola Municipal de Ensino Fundamental Marechal Mascarenhas de Morais / 70ş Distrito Policial Vila Ema / 8Ş Seccional Săo Matheus	Săo Paulo (SP)	0.816	0.78	0.899	0.775	0	0	0	0	0	2
1853	Negative		F	22	SAO LUCAS	Parque Săo Lucas : Escola Municipal de Ensino Fundamental Marechal Mascarenhas de Morais / 70ş Distrito Policial Vila Ema / 8Ş Seccional Săo Matheus	Săo Paulo (SP)	0.816	0.78	0.899	0.775	0	0	0	0	0	2
1854	Negative		M	12	SAO LUCAS	Parque Săo Lucas : Escola Municipal de Ensino Fundamental Marechal Mascarenhas de Morais / 70ş Distrito Policial Vila Ema / 8Ş Seccional Săo Matheus	Săo Paulo (SP)	0.816	0.78	0.899	0.775	0	0	0	0	0	2
1855	Negative		M	12	SAO LUCAS	Parque Săo Lucas : Escola Municipal de Ensino Fundamental Marechal Mascarenhas de Morais / 70ş Distrito Policial Vila Ema / 8Ş Seccional Săo Matheus	Săo Paulo (SP)	0.816	0.78	0.899	0.775	0	0	0	0	0	2
1856	Negative		F	52	SAO LUCAS	Parque Săo Lucas : Escola Municipal de Ensino Fundamental Marechal Mascarenhas de Morais / 70ş Distrito Policial Vila Ema / 8Ş Seccional Săo Matheus	Săo Paulo (SP)	0.816	0.78	0.899	0.775	0	0	0	0	0	2
1857	Positive	Negative	F	31	CANGAIBA	Cangaíba : Escola Estadual Doutror Vital Fogaça de Almeida	Săo Paulo (SP)	0.787	0.725	0.884	0.761	0	0	0	0	0	2
1858	Negative		M	27	VILA FORMOSA	Vila Formosa : Escola Municipal de Ensino Fundamental Professor Gastăo Strang / Escola Estadual Professor Paulo Cavalcanti Albuquerque / Escola Estadual Antônio Candido Barone	Săo Paulo (SP)	0.816	0.736	0.91	0.81	0	0	0	0	0	2
1859	Negative		M	26	PENHA	Penha : Cemitério da Penha	Săo Paulo (SP)	0.787	0.725	0.884	0.761	1	0	0	0	0	2
1860	Negative		F	19	CARRAO	Vila Califórnia : Escola Estadual Professor Salvador Rocco	Săo Paulo (SP)	0.834	0.782	0.91	0.814	1	0	0	0	0	2
1861	Negative		M	29	PENHA	Penha : Casa de Cultura da Penha / Shopping Center Penha	Săo Paulo (SP)	0.88	0.849	0.916	0.875	0	0	0	0	0	2
1862	Negative		F	25	PENHA	Penha : Casa de Cultura da Penha / Shopping Center Penha	Săo Paulo (SP)	0.88	0.849	0.916	0.875	0	0	0	0	0	2
1863	Negative		M	14	VILA FORMOSA	Jardim Anália Franco / Vila Formosa : Hospital Zona Leste Ltda / Hospital Montemagno	Săo Paulo (SP)	0.866	0.815	0.915	0.87	0	0	0	0	0	2
1864	Negative		F	73	VILA FORMOSA	Jardim Anália Franco / Vila Formosa : Hospital Zona Leste Ltda / Hospital Montemagno	Săo Paulo (SP)	0.866	0.815	0.915	0.87	0	0	0	0	0	2
1865	Negative		M	27	CARRAO	Vila Califórnia : Escola Estadual Professor Salvador Rocco	Săo Paulo (SP)	0.834	0.782	0.91	0.814	0	0	0	0	0	2
1866	Negative		M	67	PENHA	Penha : Cemitério da Penha	Săo Paulo (SP)	0.787	0.725	0.884	0.761	0	0	0	0	0	2
1867	Positive	Negative	M	17	CARRAO	Vila Califórnia	Săo Paulo (SP)	0.87	0.809	0.917	0.887	1	0	0	0	0	2
1868	Negative		M	22		Vila Carrăo : Av. Guilherme Giorgi	Săo Paulo (SP)	0.894	0.818	0.927	0.943	0	0	0	0	0	2
1869	Positive	Negative	M	29	CARRAO	Vila Carrăo : Av. Guilherme Giorgi	Săo Paulo (SP)	0.894	0.818	0.927	0.943	0	0	0	0	0	2
1870	Positive	Negative	F	30	PENHA	Penha : Cemitério da Penha	Săo Paulo (SP)	0.787	0.725	0.884	0.761	0	0	0	0	0	2
1871	Negative		F	48	SAO LUCAS	Vila Ema	Săo Paulo (SP)	0.815	0.753	0.906	0.794	0	0	0	0	0	2
1872	Negative		M	37	PENHA	Penha : Cemitério da Penha	Săo Paulo (SP)	0.787	0.725	0.884	0.761	0	0	0	0	0	2
1873	Negative		F	37	PENHA	Penha : Escola Monte Castell O Ltda Me / Escola de Educaçăo Infantil Anjinho Peralta Sc	Săo Paulo (SP)	0.823	0.764	0.909	0.802	0	0	0	0	0	2
1874	Negative		M	37	SAO LUCAS	Vila Ema	Săo Paulo (SP)	0.815	0.753	0.906	0.794	0	0	0	0	0	2
1875	Negative		F	24	SAO LUCAS	Vila Ema	Săo Paulo (SP)	0.815	0.753	0.906	0.794	0	0	0	0	0	2
1876	Negative		M	59	PENHA	Penha : Cemitério da Penha	Săo Paulo (SP)	0.787	0.725	0.884	0.761	0	0	0	0	0	2
1877	Negative		F	36	PENHA	Cangaíba : Escola Estadual Doutror Vital Fogaça de Almeida	Săo Paulo (SP)	0.787	0.725	0.884	0.761	0	0	0	0	0	2
1878	Negative		M	4	CARRAO	Vila Califórnia : Escola Estadual Professor Salvador Rocco	Săo Paulo (SP)	0.834	0.782	0.91	0.814	0	0	0	0	0	2
1879	Negative		F	44	PENHA	Penha : Cemitério da Penha	Săo Paulo (SP)	0.787	0.725	0.884	0.761	1	0	0	0	0	2
1880	Negative		M	15	PENHA	Penha : Cemitério da Penha	Săo Paulo (SP)	0.787	0.725	0.884	0.761	0	0	0	1	0	2
1881	Negative		M	26	SAPOPEMBA	Parque Săo Lucas : Escola Municipal de Ensino Fundamental Marechal Mascarenhas de Morais / 70ş Distrito Policial Vila Ema / 8Ş Seccional Săo Matheus	Săo Paulo (SP)	0.816	0.78	0.899	0.775	0	0	0	0	0	2
1882	Negative		F	35	SAO LUCAS	Săo Lucas	Săo Paulo (SP)	0.812	0.743	0.906	0.794	0	0	0	0	0	2
1883	Positive	Negative	M	34	PENHA	Penha : Cemitério da Penha	Săo Paulo (SP)	0.787	0.725	0.884	0.761	0	0	0	0	0	2
1884	Negative		F	55	PENHA	Penha : Cemitério da Penha	Săo Paulo (SP)	0.787	0.725	0.884	0.761	1	0	0	0	0	2
1885	Negative		F	1	SAO LUCAS	Săo Lucas	Săo Paulo (SP)	0.812	0.743	0.906	0.794	0	0	0	0	0	2
1886	Negative		F	22	PENHA	Penha : Cemitério da Penha	Săo Paulo (SP)	0.787	0.725	0.884	0.761	1	0	1	0	0	2
1887	Negative		M	27	CARRAO	Vila Califórnia : Escola de e I Espaco Criativo Ltda	Săo Paulo (SP)	0.834	0.782	0.91	0.814	0	0	0	0	0	2
1888	Negative		M	1	ARICANDUVA	Vila Formosa : Escola Municipal de Ensino Fundamental Professor Gastăo Strang / Escola Estadual Professor Paulo Cavalcanti Albuquerque / Escola Estadual Antônio Candido Barone	Săo Paulo (SP)	0.816	0.736	0.91	0.81	0	0	0	0	0	2
1889	Negative		M	2	VILA FORMOSA	Vila Formosa : Escola Municipal de Ensino Fundamental Professor Gastăo Strang / Escola Estadual Professor Paulo Cavalcanti Albuquerque / Escola Estadual Antônio Candido Barone	Săo Paulo (SP)	0.816	0.736	0.91	0.81	0	0	0	0	0	2
1890	Negative		M	19	PENHA	Penha : Cemitério da Penha	Săo Paulo (SP)	0.787	0.725	0.884	0.761	0	0	0	0	0	2
1891	Negative		M	46	SAO LUCAS	Vila Formosa : Escola Municipal de Ensino Fundamental Professor Gastăo Strang / Escola Estadual Professor Paulo Cavalcanti Albuquerque / Escola Estadual Antônio Candido Barone	Săo Paulo (SP)	0.816	0.736	0.91	0.81	0	0	0	0	0	2
1892	Negative		F	60	SAO LUCAS	Săo Lucas	Săo Paulo (SP)	0.812	0.743	0.906	0.794	0	0	0	0	0	2
1893	Negative		F	20	PENHA	Penha : Hospital Nossa Senhora da Penha	Săo Paulo (SP)	0.842	0.804	0.911	0.816	0	0	0	0	0	2
1894	Negative		F	56	VILA FORMOSA	Jardim Anália Franco / Vila Formosa : Hospital Zona Leste Ltda / Hospital Montemagno	Săo Paulo (SP)	0.866	0.815	0.915	0.87	0	0	0	0	0	2
1895	Negative		F	32	SAO LUCAS	Vila Ema	Săo Paulo (SP)	0.815	0.753	0.906	0.794	0	0	0	0	0	2
1896	Negative		F	71	PENHA	Penha : Cemitério da Penha	Săo Paulo (SP)	0.787	0.725	0.884	0.761	0	0	0	0	0	2
1897	Negative		F	71	PENHA	Penha : Cemitério da Penha	Săo Paulo (SP)	0.787	0.725	0.884	0.761	0	0	0	0	0	2
1898	Negative		M	32	SAO LUCAS	Săo Lucas	Săo Paulo (SP)	0.812	0.743	0.906	0.794	0	0	0	0	0	2
1899	Negative		M	36	VILA FORMOSA	Jardim Anália Franco / Vila Formosa : Hospital Zona Leste Ltda / Hospital Montemagno	Săo Paulo (SP)	0.866	0.815	0.915	0.87	0	0	0	0	0	2
1900	Positive	Negative	F	41	SAO LUCAS	Săo Lucas	Săo Paulo (SP)	0.812	0.743	0.906	0.794	0	0	0	0	0	2
1901	Negative		M	37	PENHA	Penha : Centro Educacional Unificado Tiquatira ( Ceu )	Săo Paulo (SP)	0.665	0.577	0.777	0.657	0	0	1	0	0	2
1902	Negative		M	1	PENHA	Penha : Centro Educacional Unificado Tiquatira ( Ceu )	Săo Paulo (SP)	0.665	0.577	0.777	0.657	0	0	1	0	0	2
1903	Negative		M	31	TATUAPE	Vila Califórnia	Săo Paulo (SP)	0.87	0.809	0.917	0.887	0	0	0	0	0	2
1904	Positive	Negative	F	26	SAPOPEMBA	Vila Ema	Săo Paulo (SP)	0.815	0.753	0.906	0.794	0	0	0	0	0	2
1905	Positive	Negative	F	36	TATUAPE	Piqueri / Parque Săo Jorge : Penha Bom Jesus Centro de Educaçăo Infantil	Săo Paulo (SP)	0.772	0.674	0.877	0.777	1	0	0	0	0	2
1906	Negative		M	48	CARRAO	Vila Califórnia	Săo Paulo (SP)	0.87	0.809	0.917	0.887	0	0	0	0	0	2
1907	Negative		M	9	SAO LUCAS	Vila Alpina : Escola Estadual Doutor Francisco Borges Vieira	Săo Paulo (SP)	0.836	0.782	0.911	0.819	0	0	0	0	0	2
1908	Negative		M	55	PENHA	Penha : Centro Educacional Unificado Tiquatira ( Ceu )	Săo Paulo (SP)	0.665	0.577	0.777	0.657	0	0	0	0	0	2
1909	Negative		F	18	TATUAPE	Piqueri / Parque Săo Jorge	Săo Paulo (SP)	0.904	0.849	0.927	0.94	1	0	0	0	0	2
1910	Negative		M	19	VILA PRUDENTE	Vila Alpina : Escola Municipal de Ensino Fundamental General Osório / Escola Estadual Professora Brisabella Almeida Nobre / Escola Municipal de Educaçăo Infantil Professora Zenaide Grandini	Săo Paulo (SP)	0.836	0.782	0.911	0.819	0	0	0	0	0	2
1911	Positive	Negative	M	8	SAO LUCAS	Săo Lucas	Săo Paulo (SP)	0.812	0.743	0.906	0.794	0	0	0	0	0	2
1912	Positive	Negative	M	23	TATUAPE	Piqueri / Parque Săo Jorge	Săo Paulo (SP)	0.904	0.849	0.927	0.94	0	0	0	0	0	2
1913	Negative		M	30	VILA MARIA	Parque Novo Mundo : Hospital Municipal Vereador José Storopolli	Săo Paulo (SP)	0.672	0.59	0.781	0.659	0	0	0	0	0	2
1914	Positive	Negative	F	36	VILA PRUDENTE	Vila Alpina : Escola Municipal de Ensino Fundamental General Osório / Escola Estadual Professora Brisabella Almeida Nobre / Escola Municipal de Educaçăo Infantil Professora Zenaide Grandini	Săo Paulo (SP)	0.836	0.782	0.911	0.819	0	0	0	0	0	2
1915	Negative		M	31	SAO LUCAS	Săo Lucas	Săo Paulo (SP)	0.812	0.743	0.906	0.794	0	0	0	0	0	2
1916	Negative		F	54	SAPOPEMBA	Vila Alpina : Escola Municipal de Ensino Fundamental General Osório / Escola Estadual Professora Brisabella Almeida Nobre / Escola Municipal de Educaçăo Infantil Professora Zenaide Grandini	Săo Paulo (SP)	0.836	0.782	0.911	0.819	0	0	0	0	0	2
1917	Negative		M	34	TATUAPE	Tatuapé : Estaçăo Carrăo	Săo Paulo (SP)	0.938	0.884	0.936	0.997	0	0	0	0	0	2
1918	Negative		M	3	SAO LUCAS	Săo Lucas	Săo Paulo (SP)	0.812	0.743	0.906	0.794	0	0	0	0	0	2
1919	Negative		F	67	TATUAPE	Piqueri / Parque Săo Jorge	Săo Paulo (SP)	0.904	0.849	0.927	0.94	1	0	0	0	0	2
1920	Negative		M	67	SAO LUCAS	Săo Lucas	Săo Paulo (SP)	0.812	0.743	0.906	0.794	0	0	0	0	0	2
1921	Negative		F	82	TATUAPE	Tatuapé : Estaçăo Carrăo	Săo Paulo (SP)	0.938	0.884	0.936	0.997	0	0	0	0	0	2
1922	Positive	Negative	M	32	VILA MARIA	Parque Novo Mundo : Hospital Municipal Vereador José Storopolli	Săo Paulo (SP)	0.672	0.59	0.781	0.659	0	0	0	0	0	2
1923	Negative		M	54	TATUAPE	Tatuapé : Estaçăo Carrăo	Săo Paulo (SP)	0.938	0.884	0.936	0.997	0	0	0	0	0	2
1924	Negative		M	23	VILA MARIA	Parque Novo Mundo : Hospital Municipal Vereador José Storopolli	Săo Paulo (SP)	0.672	0.59	0.781	0.659	1	0	0	0	0	2
1925	Negative		M	1	VILA MARIA	Parque Novo Mundo : Av. Barra do Rio Azul / Rua Pedro Taques Pires	Săo Paulo (SP)	0.779	0.687	0.895	0.77	1	0	0	0	0	2
1926	Negative		M	3	SAO MIGUEL	Tatuapé : Estaçăo Carrăo	Săo Paulo (SP)	0.938	0.884	0.936	0.997	0	0	0	0	0	2
1927	Negative		F	34	TATUAPE	Piqueri / Parque Săo Jorge	Săo Paulo (SP)	0.904	0.849	0.927	0.94	0	0	0	0	0	2
1928	Positive	Negative	F	19	VILA MEDEIROS	Parque Novo Mundo : Hospital Municipal Vereador José Storopolli	Săo Paulo (SP)	0.672	0.59	0.781	0.659	1	0	0	0	0	2
1929	Negative		M	55	CARRAO	Tatuapé : Estaçăo Carrăo	Săo Paulo (SP)	0.938	0.884	0.936	0.997	0	0	0	0	0	2
1930	Negative		F	23	VILA PRUDENTE	Vila Alpina : Escola Estadual Doutor Francisco Borges Vieira	Săo Paulo (SP)	0.836	0.782	0.911	0.819	0	0	0	0	0	2
1931	Negative		F	14	MOOCA	Tatuapé : Estaçăo Carrăo	Săo Paulo (SP)	0.938	0.884	0.936	0.997	0	0	0	0	0	2
1932	Negative		F	72	VILA PRUDENTE	Vila Alpina : Escola Municipal de Ensino Fundamental General Osório / Escola Estadual Professora Brisabella Almeida Nobre / Escola Municipal de Educaçăo Infantil Professora Zenaide Grandini	Săo Paulo (SP)	0.836	0.782	0.911	0.819	0	0	0	0	0	2
1933	Negative		F	38	TATUAPE	Piqueri / Parque Săo Jorge : Escola Municipal de Educaçăo Infantil Silvio Romero	Săo Paulo (SP)	0.824	0.752	0.911	0.816	0	0	0	0	0	2
1934	Negative		M	58	JACANA	Parque Edu Chaves : Rua Tenente Angelo Zampero	Săo Paulo (SP)	0.717	0.656	0.81	0.693	1	0	0	0	0	2
1935	Negative		M	21	AGUA RASA	Santa Clara : Escola Estadual Professor Mário Marques de Oliveira / Escola Estadual Joy Arruda	Săo Paulo (SP)	0.881	0.827	0.92	0.898	0	0	0	0	0	2
1936	Negative		F	27	SAO LUCAS	Vila Alpina : Escola Municipal de Ensino Fundamental General Osório / Escola Estadual Professora Brisabella Almeida Nobre / Escola Municipal de Educaçăo Infantil Professora Zenaide Grandini	Săo Paulo (SP)	0.836	0.782	0.911	0.819	0	0	0	0	0	2
1937	Negative		F	31	VILA MARIA	Parque Novo Mundo : Av. Barra do Rio Azul / Rua Pedro Taques Pires	Săo Paulo (SP)	0.779	0.687	0.895	0.77	1	0	0	0	0	2
1938	Negative		F	54	AGUA RASA	Santa Clara : Centro de Educaçăo Infantil Professora Pilar Fuentes / Escola Municipal Emiliano Di Cavalcanti / Escola Municipal Cornélio Pires	Săo Paulo (SP)	0.81	0.724	0.91	0.806	0	0	0	0	0	2
1939	Negative		M	34	AGUA RASA	Santa Clara : Escola Estadual Isaí Lerner / Escola Municipal de Ensino Fundamental Leonor Mendes de Barros	Săo Paulo (SP)	0.824	0.752	0.911	0.816	0	0	0	0	0	2
1940	Negative		M	30	VILA PRUDENTE	Vila Alpina : 56ş Distrito Policial / Escola Municipal de Educaçăo Infantil Afonso Celso / Escola Estadual Professor Mário Casassanta / Escola Municipal de Ensino Fundamental Professor Queiroz Filho	Săo Paulo (SP)	0.796	0.715	0.902	0.782	0	0	0	0	0	2
1941	Negative		M	30	VILA PRUDENTE	Vila Alpina : 56ş Distrito Policial / Escola Municipal de Educaçăo Infantil Afonso Celso / Escola Estadual Professor Mário Casassanta / Escola Municipal de Ensino Fundamental Professor Queiroz Filho	Săo Paulo (SP)	0.796	0.715	0.902	0.782	0	0	0	0	0	2
1942	Negative		M	1	VILA MARIA	Parque Novo Mundo : Centro de Educaçăo Infantil Professor Mario Costa Barbosa / Escola Estadual Heróis da Feb	Săo Paulo (SP)	0.775	0.686	0.889	0.763	1	0	0	0	0	2
1943	Negative		M	23	JACANA	Jaçană : Escola Muncipal de Educaçăo Infantil Professora Jonise Máximo da Fonseca	Săo Paulo (SP)	0.734	0.672	0.837	0.704	1	0	0	0	0	2
1944	Negative		M	28	TREMEMBE	Conjunto Habitacional Jova Rural : Cemitério Parque Dos Pinheiros	Săo Paulo (SP)	0.692	0.638	0.785	0.661	0	0	0	1	0	2
1945	Negative		M	31	VILA MEDEIROS	Parque Edu Chaves	Săo Paulo (SP)	0.809	0.743	0.9	0.792	0	0	0	0	0	2
1946	Negative		F	30	TATUAPE	Piqueri / Parque Săo Jorge	Săo Paulo (SP)	0.904	0.849	0.927	0.94	0	0	0	0	0	2
1947	Negative		M	70	VILA FORMOSA	Tatuapé : Praça Silvio Romero	Săo Paulo (SP)	0.913	0.837	0.933	0.976	0	0	0	0	0	2
1948	Positive	Negative	M	30	JACANA	Conjunto Habitacional Jova Rural : Cemitério Parque Dos Pinheiros	Săo Paulo (SP)	0.692	0.638	0.785	0.661	0	0	0	0	0	2
1949	Negative		F	29	JACANA	Parque Edu Chaves	Săo Paulo (SP)	0.809	0.743	0.9	0.792	1	0	0	0	0	2
1950	Negative		F	36	AGUA RASA	Oratório : Hospital Centro Medico Prudente Sc Ltda	Săo Paulo (SP)	0.772	0.674	0.877	0.777	0	0	0	0	0	2
1951	Negative		M	12	AGUA RASA	Santa Clara : Centro de Educaçăo Infantil Professora Pilar Fuentes / Escola Municipal Emiliano Di Cavalcanti / Escola Municipal Cornélio Pires	Săo Paulo (SP)	0.81	0.724	0.91	0.806	0	0	0	0	0	2
1952	Negative		F	12	AGUA RASA	Santa Clara : Centro de Educaçăo Infantil Professora Pilar Fuentes / Escola Municipal Emiliano Di Cavalcanti / Escola Municipal Cornélio Pires	Săo Paulo (SP)	0.81	0.724	0.91	0.806	0	0	0	0	0	2
1953	Negative		F	15	AGUA RASA	Oratório : Hospital Centro Medico Prudente Sc Ltda	Săo Paulo (SP)	0.772	0.674	0.877	0.777	0	0	0	0	0	2
1954	Negative		M	11	JACANA	Jaçană : Escola Muncipal de Ensino Fundamental Frei Sant'Ana Galvăo	Săo Paulo (SP)	0.692	0.638	0.785	0.661	0	0	0	0	0	2
1955	Positive	Negative	M	24	VILA MEDEIROS	Jardim Brasil : Centro de Educaçăo Infantil Doutor Francisco Marcondes de Oliveira / Escola Estadual Província de Nagasaki / Escola Estadual Eurípedes de Castro / Escola Municipal Luís Gama / Escola Estadual Gustavo Barroso	Săo Paulo (SP)	0.755	0.696	0.847	0.73	0	0	0	0	0	2
1956	Negative		F	24	TREMEMBE	Jardim Das Pedras : Escola Municipal de Ensino Fundamental Jardim Fontalis / Escola Municipal de Ensino Fundamental Hipólito José da Costa / Escola Municipal de Educaçăo Infantil Margareth de Fátima Marques de Azevedo	Săo Paulo (SP)	0.692	0.638	0.785	0.661	0	0	0	0	0	2
1957	Negative		M	57	AGUA RASA	Água Rasa : Escola Estadual Professor Wolny Carvalho Ramos / Escola Estadual Professor Theodoro de Moraes	Săo Paulo (SP)	0.881	0.827	0.92	0.898	0	0	0	0	0	2
1958	Negative		M	31	VILA MARIA	Parque Novo Mundo : Centro de Educaçăo Infantil Professor Mario Costa Barbosa / Escola Estadual Heróis da Feb	Săo Paulo (SP)	0.775	0.686	0.889	0.763	0	0	1	0	0	2
1959	Negative		F	35	TREMEMBE	Jardim Das Pedras : Escola Municipal de Ensino Fundamental Jardim Fontalis / Escola Municipal de Ensino Fundamental Hipólito José da Costa / Escola Municipal de Educaçăo Infantil Margareth de Fátima Marques de Azevedo	Săo Paulo (SP)	0.692	0.638	0.785	0.661	0	0	0	0	0	2
1960	Negative		F	57	AGUA RASA	Água Rasa : Escola Estadual Professor Wolny Carvalho Ramos / Escola Estadual Professor Theodoro de Moraes	Săo Paulo (SP)	0.881	0.827	0.92	0.898	0	0	0	1	0	2
1961	Negative		M	24	TREMEMBE	Jardim Das Pedras : Escola Municipal de Ensino Fundamental Jardim Fontalis / Escola Municipal de Ensino Fundamental Hipólito José da Costa / Escola Municipal de Educaçăo Infantil Margareth de Fátima Marques de Azevedo	Săo Paulo (SP)	0.692	0.638	0.785	0.661	0	0	0	1	0	2
1962	Negative		F	32	AGUA RASA	Água Rasa : Escola Estadual Professor Wolny Carvalho Ramos / Escola Estadual Professor Theodoro de Moraes	Săo Paulo (SP)	0.881	0.827	0.92	0.898	0	0	0	0	0	2
1963	Negative		M	30	TREMEMBE	Jardim Das Pedras : Escola Municipal de Ensino Fundamental Jardim Fontalis / Escola Municipal de Ensino Fundamental Hipólito José da Costa / Escola Municipal de Educaçăo Infantil Margareth de Fátima Marques de Azevedo	Săo Paulo (SP)	0.692	0.638	0.785	0.661	0	0	0	1	0	2
1964	Positive	Negative	F	28	VILA MEDEIROS	Jardim Brasil : Shopping Rodo Shop	Săo Paulo (SP)	0.775	0.686	0.889	0.763	0	0	0	1	0	2
1965	Negative		M	9	VILA MARIA	Parque Novo Mundo : Centro de Educaçăo Infantil Professor Mario Costa Barbosa / Escola Estadual Heróis da Feb	Săo Paulo (SP)	0.775	0.686	0.889	0.763	1	0	0	0	0	2
1966	Negative		F	60	VILA MEDEIROS	Jardim Brasil : Centro de Educaçăo Infantil Doutor Francisco Marcondes de Oliveira / Escola Estadual Província de Nagasaki / Escola Estadual Eurípedes de Castro / Escola Municipal Luís Gama / Escola Estadual Gustavo Barroso	Săo Paulo (SP)	0.755	0.696	0.847	0.73	0	0	0	0	0	2
1967	Negative		F	54	VILA MEDEIROS	Jardim Brasil : Escola Estadual Professor Lael de Moura Prado	Săo Paulo (SP)	0.848	0.79	0.913	0.844	0	0	0	1	0	2
1968	Negative		F	20	VILA MARIA	Vila Maria Alta : Parque Oyeno	Săo Paulo (SP)	0.779	0.687	0.895	0.77	0	0	0	0	0	2
1969	Negative		M	1	VILA MEDEIROS	Jardim Brasil : Centro de Educaçăo Infantil Doutor Francisco Marcondes de Oliveira / Escola Estadual Província de Nagasaki / Escola Estadual Eurípedes de Castro / Escola Municipal Luís Gama / Escola Estadual Gustavo Barroso	Săo Paulo (SP)	0.755	0.696	0.847	0.73	0	0	0	0	0	2
1970	Negative		M	23	TATUAPE	Piqueri / Parque Săo Jorge	Săo Paulo (SP)	0.904	0.849	0.927	0.94	1	0	0	0	0	2
1971	Negative		F	3	JACANA	Conjunto Habitacional Jova Rural	Săo Paulo (SP)	0.717	0.656	0.81	0.693	0	0	0	0	0	2
1972	Negative		M	28	VILA PRUDENTE	Vila Alpina : 56ş Distrito Policial / Escola Municipal de Educaçăo Infantil Afonso Celso / Escola Estadual Professor Mário Casassanta / Escola Municipal de Ensino Fundamental Professor Queiroz Filho	Săo Paulo (SP)	0.796	0.715	0.902	0.782	0	0	0	0	0	2
1973	Negative		M	29	VILA MEDEIROS	Jardim Brasil : Centro de Educaçăo Infantil Doutor Francisco Marcondes de Oliveira / Escola Estadual Província de Nagasaki / Escola Estadual Eurípedes de Castro / Escola Municipal Luís Gama / Escola Estadual Gustavo Barroso	Săo Paulo (SP)	0.755	0.696	0.847	0.73	0	0	0	0	0	2
1974	Negative		M	7	JACANA	Conjunto Habitacional Jova Rural	Săo Paulo (SP)	0.717	0.656	0.81	0.693	0	0	0	0	0	2
1975	Positive	Negative	F	32	VILA MEDEIROS	Jardim Brasil : Shopping Rodo Shop	Săo Paulo (SP)	0.775	0.686	0.889	0.763	0	0	0	0	0	2
1976	Negative		F	30	JACANA	Conjunto Habitacional Jova Rural : Cemitério Parque Dos Pinheiros	Săo Paulo (SP)	0.692	0.638	0.785	0.661	0	0	0	0	0	2
1977	Negative		F	64	JACANA	Conjunto Habitacional Jova Rural	Săo Paulo (SP)	0.717	0.656	0.81	0.693	0	0	0	0	0	2
1978	Negative		M	1	VILA MEDEIROS	Jardim Brasil : Centro de Educaçăo Infantil Doutor Francisco Marcondes de Oliveira / Escola Estadual Província de Nagasaki / Escola Estadual Eurípedes de Castro / Escola Municipal Luís Gama / Escola Estadual Gustavo Barroso	Săo Paulo (SP)	0.755	0.696	0.847	0.73	0	0	0	0	0	2
1979	Negative		M	62	VILA MARIA	Parque Novo Mundo : Centro de Educaçăo Infantil Cidade Nova do Parque Novo Mundo / Escola Municipal de Ensino Fundamental General Paulo Carneiro Thomaz Alves / Centro de Educaçăo Infantil Indireto Parque Novo Mundo II	Săo Paulo (SP)	0.672	0.59	0.781	0.659	1	0	1	0	0	2
1980	Negative		M	5	TREMEMBE	Jardim Das Pedras : Escola Municipal de Ensino Fundamental Jardim Fontalis / Escola Municipal de Ensino Fundamental Hipólito José da Costa / Escola Municipal de Educaçăo Infantil Margareth de Fátima Marques de Azevedo	Săo Paulo (SP)	0.692	0.638	0.785	0.661	0	0	1	1	0	2
1981	Negative		F	32	JACANA	Jaçană : Hospital Psiquiatrico Vera Cruz / Vila Nilo	Săo Paulo (SP)	0.795	0.733	0.893	0.768	0	0	0	0	0	2
1982	Negative		F	55	AGUA RASA	Oratório : Evolucao Instituto de Ensino Unidade II	Săo Paulo (SP)	0.823	0.745	0.911	0.822	0	0	0	0	0	2
1983	Positive	Negative	M	22	AGUA RASA	Água Rasa : Escola Estadual Professor Wolny Carvalho Ramos / Escola Estadual Professor Theodoro de Moraes	Săo Paulo (SP)	0.881	0.827	0.92	0.898	0	0	0	0	0	2
1984	Negative		M	26	VILA MARIA	Parque Novo Mundo : Escola Estadual Professor Máximo Ribeiro Nunes	Săo Paulo (SP)	0.755	0.696	0.847	0.73	0	0	0	0	0	2
1985	Negative		M	27	JACANA	Conjunto Habitacional Jova Rural	Săo Paulo (SP)	0.717	0.656	0.81	0.693	0	0	0	0	0	2
1986	Negative		F	50	JACANA	Conjunto Habitacional Jova Rural	Săo Paulo (SP)	0.717	0.656	0.81	0.693	0	0	0	0	0	2
1987	Positive	Negative	M	66	AGUA RASA	Oratório : Escola Estadual Professor Paulo Monte Serrat	Săo Paulo (SP)	0.824	0.752	0.911	0.816	0	0	0	0	0	2
1988	Negative		F	24	TREMEMBE	Conjunto Habitacional Jova Rural : Cemitério Parque Dos Pinheiros	Săo Paulo (SP)	0.692	0.638	0.785	0.661	0	0	0	0	0	2
1989	Negative		F	47	VILA MARIA	Parque Novo Mundo : Centro de Educaçăo Infantil Cidade Nova do Parque Novo Mundo / Escola Municipal de Ensino Fundamental General Paulo Carneiro Thomaz Alves / Centro de Educaçăo Infantil Indireto Parque Novo Mundo II	Săo Paulo (SP)	0.672	0.59	0.781	0.659	0	0	1	1	0	2
1990	Negative		F	47	VILA MARIA	Parque Novo Mundo : Centro de Educaçăo Infantil Cidade Nova do Parque Novo Mundo / Escola Municipal de Ensino Fundamental General Paulo Carneiro Thomaz Alves / Centro de Educaçăo Infantil Indireto Parque Novo Mundo II	Săo Paulo (SP)	0.672	0.59	0.781	0.659	0	0	1	1	0	2
1991	Negative		M	32	TATUAPE	Tatuapé : Estaçăo Tatuapé	Săo Paulo (SP)	0.824	0.752	0.911	0.816	0	0	0	0	0	2
1992	Negative		F	4	JACANA	Conjunto Habitacional Jova Rural	Săo Paulo (SP)	0.717	0.656	0.81	0.693	0	0	0	0	0	2
1993	Negative		F	15	JACANA	Conjunto Habitacional Jova Rural	Săo Paulo (SP)	0.717	0.656	0.81	0.693	0	0	0	0	0	2
1994	Negative		F	22	TREMEMBE	Jardim Guapira : Jardim felicidade / Rua da Fonte	Săo Paulo (SP)	0.638	0.55	0.743	0.635	0	0	0	1	0	2
1995	Negative		F	40	TATUAPE	Piqueri / Parque Săo Jorge	Săo Paulo (SP)	0.904	0.849	0.927	0.94	0	0	0	0	0	2
1996	Negative		F	52	TREMEMBE	Jardim Guapira : Jardim felicidade / Rua dos Pinheiros	Săo Paulo (SP)	0.692	0.638	0.785	0.661	0	0	0	1	0	2
1997	Negative		M	27	VILA MARIA	Vila Maria Alta : Parque Oyeno	Săo Paulo (SP)	0.779	0.687	0.895	0.77	0	0	0	0	0	2
1998	Negative		M	30	TREMEMBE	Jardim Das Pedras : Escola Municipal de Ensino Fundamental Jardim Fontalis / Escola Municipal de Ensino Fundamental Hipólito José da Costa / Escola Municipal de Educaçăo Infantil Margareth de Fátima Marques de Azevedo	Săo Paulo (SP)	0.692	0.638	0.785	0.661	0	0	0	1	0	2
1999	Positive	Negative	F	54	JACANA	Conjunto Habitacional Jova Rural	Săo Paulo (SP)	0.717	0.656	0.81	0.693	0	0	0	1	0	2
[truncated: 4,067 more rows]
